# Supplementary material for: Anthropogenic factors are stronger drivers of patterns of endemic plant diversity on Hainan Island of China than natural environmental factors
Source: PLoS One. 2021 Sep 29;16(9):e0257575. doi: 10.1371/journal.pone.0257575 (PMC8480898; doi:10.1371/journal.pone.0257575)
Supplement: S2 Appendix — (XLS) [file pone.0257575.s002.xls]

## Sheet: Plant species names
Family	Latin name	Tree、Shrub、Herb、Liana or Vine	Annual、Biennial、Perennial	Chinese name	Red list level	Endemic or not	Flowering period	Fruit period	Frequency	Haikou	Sanya	Wuzhishan	Wenchang	Qionghai	Wanning	Ding'an	Tunchang	Chengmai	Lin'gao	Danzhou	Dongfang	Ledong	Qiongzhong	Baoting	Lingshui	Baisha	Changjiang
Acanthaceae	Cosmianthemum viriduliflorum (C. Y. Wu & H. S. Lo) H. S. Lo	Herb	Perennial	海南秋英爵床	Least Concerned（LC）	Yes	7-10	11	Rare	0	0	0	0	0	1	0	0	0	0	0	0	0	0	0	0	0	0
Acanthaceae	Staurogyne hainanensis C. Y. Wu & H. S. Lo	Herb	Perennial	海南叉柱花	Least Concerned（LC）	Yes	2-5	7-8	Rare	0	0	0	0	0	0	0	0	0	0	0	0	1	1	0	1	1	0
Acanthaceae	Staurogyne stenophylla Merr. & Chun	Herb	Perennial	狭叶叉柱花	Least Concerned（LC）	Yes	3-5	8-9	Rare	0	1	1	0	1	0	0	0	0	0	0	0	0	1	0	0	0	0
Acanthaceae	Peristrophe strigosa C. Y. Wu & H. S. Lo	Herb	Annual	糙叶山蓝	Data Deficient(DD)	Yes	11-1	1-3	Rare	0	0	0	0	0	0	0	0	0	0	0	0	0	0	0	0	0	1
Acanthaceae	Staurogyne paotingensis C. Y. Wu & H. S. Lo	Herb	Annual	保亭叉柱花	Least Concerned（LC）	Yes	12	2	Rare	0	0	0	0	0	0	0	0	0	0	0	0	0	0	0	1	0	0
Acanthaceae	Staurogyne strigosa C. Y. Wu & H. S. Lo	Herb	Annual	琼海叉柱花	Least Concerned（LC）	Yes	2-3	7-8	Rare	0	0	0	0	1	0	0	0	0	0	0	0	0	0	0	0	0	0
Annonaceae	Fissistigma tungfangense Y. Tsiang & P. T. Li	Shrub	Perennial	东方瓜馥木	Endangered (EN)	Yes	10	11-12	Very rare	0	0	0	0	0	0	0	0	0	0	0	1	0	1	1	0	1	1
Annonaceae	Artabotrys pilosus Merr. & Chun	Shrub	Perennial	毛叶鹰爪花	Not included	No	4	5-11	Rare	0	0	1	0	0	1	0	0	0	0	0	0	0	1	1	0	1	0
Annonaceae	Artabotrys hainanensis R. E. Fr.	Shrub	Perennial	狭瓣鹰爪花	Least Concerned（LC）	Yes	5	8	Very rare	0	0	1	0	0	1	0	0	0	0	0	0	0	0	0	0	1	0
Annonaceae	Chieniodendron hainanense (Merr.) Y. Tsiang & P. T. Li	Tree	Perennial	蕉木	Endangered (EN)	Yes	4-10	8-3	Rare	0	1	0	0	0	1	0	0	0	0	0	0	0	0	1	0	1	0
Apocynaceae	Tylophora picta Y. Tsiang	Shrub	Perennial	紫叶娃儿藤	Least Concerned（LC）	Yes	5-9	10-12	Very rare	0	0	0	0	0	0	0	0	0	0	0	0	0	1	0	0	0	0
Apocynaceae	Pentastelma auritum Y. Tsiang & P. T. Li	Shrub	Perennial	白水藤	Critically Endangered (CR)	Yes	12	12	Very rare	0	0	0	0	0	0	0	0	0	0	0	0	0	0	0	1	0	0
Apocynaceae	Kopsia hainanensis Y. Tsiang	Shrub	Perennial	海南蕊木	Endangered (EN)	Yes	4-12	12-2	Common	0	1	1	0	0	1	0	0	0	0	0	1	1	1	1	1	0	0
Apocynaceae	Rauvolfia tiaolushanensis Y. Tsiang	Shrub	Perennial	吊罗山萝芙木	Vulnerable (VU)	Yes	3	5		0	0	0	0	1	0	0	0	0	0	0	0	0	0	1	0	0	0
Apocynaceae	Hoya dasyantha Y. Tsiang	Shrub	Perennial	厚花球兰	Least Concerned（LC）	Yes	4	6	Very rare	0	0	0	0	0	1	0	0	0	0	0	0	0	0	1	0	0	0
Apocynaceae	Cosmostigma hainanense Y. Tsiang	Shrub	Perennial	荟蔓藤	Vulnerable (VU)	Yes	6	7	Very rare	0	0	0	0	0	0	0	0	0	0	0	0	0	0	1	0	0	0
Apocynaceae	Hoya liangii Y. Tsiang	Shrub	Perennial	崖县球兰	Least Concerned（LC）	Yes	6-10	8-10	Rare	0	1	0	0	1	1	0	0	0	0	0	1	0	0	0	1	0	1
Apocynaceae	Toxocarpus hainanensis Y. Tsiang	Liana or Vine	Perennial	海南弓果藤	Least Concerned（LC）	Yes	4-7	10-1	Very rare	0	1	0	0	0	1	0	0	0	0	0	0	0	0	1	0	0	0
Apocynaceae	Toxocarpus laevigatus Y. Tsiang	Liana or Vine	Perennial	平滑弓果藤	Least Concerned（LC）	Yes	5	10-1	Very rare	0	0	0	0	0	1	0	0	0	0	0	0	0	0	0	0	1	0
Apocynaceae	Toxocarpus patens Y. Tsiang	Liana or Vine	Perennial	广花弓果藤	Least Concerned（LC）	Yes	5	10-1	Very rare	0	0	0	0	0	0	0	0	0	0	0	0	1	0	0	0	0	0
Apocynaceae	Tylophora uncinata M. G. Gilbert & P. T. Li	Liana or Vine	Perennial	钩毛娃儿藤	Least Concerned（LC）	Yes	8-9	10-12		Unknown
Apocynaceae	Gymnema hainanense Y. Tsiang	Liana or Vine	Perennial	海南匙羹藤	Least Concerned（LC）	Yes	8	11	Very rare	0	0	0	0	0	0	0	0	0	0	0	1	0	0	0	0	0	0
Apocynaceae	Hoya lasiogynostegia P. T. Li	Liana or Vine	Perennial	橙花球兰	Endangered (EN)	Yes	4	6	Very rare	0	0	0	0	0	0	0	0	0	0	0	0	1	0	0	1	0	0
Aquifoliaceae	Ilex huana S. K. Chen & Y. X. Feng 原名Ilex huiana	Shrub	Perennial	秀英冬青	Least Concerned（LC）	Yes	4	7-11	Rare	0	0	0	0	0	1	0	0	0	0	0	0	1	0	1	1	0	0
Aquifoliaceae	Ilex liangii S. Y. Hu	Shrub or Tree	Perennial	保亭冬青	Least Concerned（LC）	Yes	10-12	11-1	Rare	0	0	1	0	0	0	0	0	0	0	0	0	1	0	0	0	0	0
Aquifoliaceae	Ilex angulata Merr. & Chun	Shrub or Tree	Perennial	棱枝冬青	Least Concerned（LC）	Yes	4	7-10	Common	0	0	0	0	1	1	1	0	0	0	0	0	1	1	1	1	0	0
Aquifoliaceae	Ilex shimeica K. F. Kwok	Tree	Perennial	石枚冬青	Vulnerable (VU)	Yes	7	10	Rare	0	0	0	0	0	1	0	0	0	0	0	0	0	0	0	0	0	0
Aquifoliaceae	Ilex dolichopoda Merr. & Chun	Tree	Perennial	长柄冬青	Least Concerned（LC）	Yes	6	7-11	Very rare	0	0	0	0	0	1	0	0	0	0	0	0	0	1	1	0	0	0
Aquifoliaceae	Ilex nuculicava S. Y. Hu	Tree	Perennial	洼皮冬青	Least Concerned（LC）	Yes	4-5	9-10	Common	0	1	1	0	0	1	0	0	0	0	0	0	1	1	0	0	1	1
Araceae	Schismatoglottis hainanensis H. Li	Herb	Perennial	落檐	Near Threatened (NT)	Yes	8-10	10	Very rare	0	0	0	0	0	0	0	0	0	1	1	0	0	0	0	0	0	0
Araceae	Arisaema hainanense C. Y. Wu ex H. Li	Herb	Perennial	黎婆花	Vulnerable (VU)	Yes	6	7-11	Rare	0	1	0	0	0	0	0	0	0	0	0	1	0	1	0	1	0	0
Araceae	Homalomena hainanensis H. Li	Herb	Perennial	海南千年健	Near Threatened (NT)	Yes	6-8	9	Very rare	0	0	0	0	0	0	0	0	0	0	0	0	0	0	1	0	0	0
Araliaceae	Dendropanax oligodontus Merr. & Chun	Shrub	Perennial	保亭树参	Critically Endangered (CR)	Yes	8-9	12	Very rare	0	0	1	0	0	0	1	0	0	0	0	0	0	0	0	1	0	1
Araliaceae	Heteropanax hainanensis C. B. Shang	Tree	Perennial	海南幌伞枫	Endangered (EN)	Yes	10	12	Rare	0	0	0	0	0	0	0	0	1	0	0	0	0	0	1	0	0	1
Araliaceae	Macropanax decandrus G. Hoo	Tree	Perennial	十蕊大参	Least Concerned（LC）	Yes	2	4-6	Rare	0	0	0	0	0	0	0	0	0	0	0	0	0	1	1	0	1	1
Arecaceae	Licuala hainanensis A. J. Hend.	Shrub	Perennial	海南轴榈	Data Deficient(DD)	No	3-4	5-6	Very Common	0	1	1	0	1	0	0	0	0	0	0	0	1	1	1	0	1	0
Arecaceae	Chuniophoenix humilis	Shrub	Perennial	矮琼棕	Not included	No	4-5	8	Very rare	0	0	0	0	0	0	0	0	0	0	0	0	0	0	0	1	0	0
Arecaceae	Chuniophoenix hainanensis Burret	Shrub or Tree	Perennial	琼棕	Endangered (EN)	Yes	4	9-10	Very rare	0	0	0	0	0	0	0	0	0	0	0	0	0	1	0	1	0	0
Arecaceae	Calamus simplicifolius	Liana or Vine	Perennial	单叶省藤	Vulnerable (VU)	Yes	7-9	10-12	Rare	0	1	0	0	0	1	0	0	0	0	0	0	1	1	1	0	1	0
Arecaceae	Calamus tetradactyloides Burret	Liana or Vine	Perennial	多刺鸡藤	Endangered (EN)	Yes	12	12	Common	0	0	1	1	0	1	0	0	1	0	0	0	1	0	0	0	1	0
Arecaceae	Calamus multispicatus Burret	Liana or Vine	Perennial	裂苞省藤	Least Concerned（LC）	Yes	1	7	Very rare	0	0	0	0	0	0	0	0	0	0	0	0	1	1	0	1	0	1
Arecaceae	Calamus egregius Burret	Liana or Vine	Perennial	短叶省藤	Vulnerable (VU)	Yes	6	7	Rare	0	1	0	0	0	1	0	0	0	0	0	0	1	0	0	1	1	1
Aristolochiaceae	Thottea hainanensis (Merr. & Chun) D. Hou	Shrub	Perennial	海南线果兜铃	Vulnerable (VU)	Yes	8-12	1-3	Very rare	0	0	1	0	0	1	0	0	0	0	0	0	0	0	1	1	0	0
Aristolochiaceae	Aristolochia howii Merr. & Chun	Liana or Vine	Perennial	南粤马兜铃	Vulnerable (VU)	Yes	5-9	10-12	Common	0	1	0	0	1	1	1	0	0	0	0	1	0	1	0	0	1	1
Aristolochiaceae	Aristolochia polymorpha S. M. Hwang	Liana or Vine	Perennial	多型马兜铃	Vulnerable (VU)	Yes	10-12	5-8	Very rare	0	0	0	0	0	0	0	0	0	0	0	1	0	0	0	0	0	1
Aristolochiaceae	Aristolochia fulvicoma Merr. & Chun	Liana or Vine	Perennial	黄毛马兜铃	Vulnerable (VU)	Yes	5-6	7-8	Rare	0	1	1	0	0	1	0	0	0	0	0	0	0	1	1	0	0	0
Asteraceae	Hainanecio hainanensis(C. C. Chang & Y. C. Tseng) C. Jeffrey & Y. L. Chen 原名Sinosenecio hainanensis	Herb	Perennial	海南菊	Data Deficient(DD)	Yes	7-10	8-11	Very rare	0	0	0	0	0	0	0	0	0	0	0	0	0	1	0	0	0	1
Asteraceae	Vernonia chunii (C. C. Chang) H. Rob. 原名Strobocalyx chunii	Shrub	Perennial	少花斑鸠菊	Data Deficient(DD)	Yes	6-10		Very Common	0	0	1	0	0	1	0	0	0	0	0	0	0	1	1	0	0	1
Asteraceae	Calotis caespitosa C. C. Chang	Herb	Annual	刺冠菊	Data Deficient(DD)	Yes	4-11	9-11	Rare	0	0	0	0	0	0	0	0	0	0	0	1	1	0	0	0	0	0
Balanophoraceae	Balanophora indica F. W. Xing & Z. X. Li 原名Balanophora saxicola	Herb	Perennial	印度蛇菰	Least Concerned（LC）	No	10-12	12		0	0	0	0	0	0	0	0	0	0	0	1	0	0	0	0	0	1
Balsaminaceae	Impatiens hainanensis Y. L. Chen	Herb	Perennial	海南凤仙花	Near Threatened (NT)	Yes	6-7	8	Rare	0	0	0	0	0	0	0	0	0	0	0	1	1	0	1	0	1	1
Begoniaceae	Begonia hainanensis Chun & F. Chun	Herb	Perennial	海南秋海棠	Not included	No	4	5	Very rare	0	0	0	0	0	0	0	0	0	0	0	0	0	0	1	1	0	0
Begoniaceae	Begonia peltatifolia H. L. Li	Herb	Perennial	盾叶秋海棠	Not included	No	6-7	7	Very rare	0	0	0	0	0	0	0	0	0	0	0	0	0	0	0	0	1	1
Begoniaceae	Begonia howii Merr. & Chun	Herb	Perennial	侯氏秋海棠	Not included	No	7	8	Very rare	0	0	0	0	0	1	0	0	0	0	0	0	0	0	0	1	0	0
Begoniaceae	Begonia sublongipes Y. M. Shui	Herb	Perennial	保亭秋海棠	Extinct (EX)	Yes				0	0	0	0	0	0	0	0	0	0	0	0	0	0	0	0	0	0
Boraginaceae	Ehretia changjiangensis F. W. Xing & Z. X. Li	Shrub	Perennial	昌江厚壳树	Data Deficient(DD)	Yes	11	2	Rare	0	0	0	0	0	0	0	0	0	0	0	1	0	0	0	0	0	1
Boraginaceae	Ehretia hainanensis I. M. Johnst.	Tree	Perennial	海南厚壳树	Least Concerned（LC）	Yes	12	3	Rare	0	1	0	0	0	0	0	0	1	0	0	0	0	0	0	0	0	0
Buxaceae	Buxus pubiramea Merr. & Chun	Shrub	Perennial	毛枝黄杨	Critically Endangered (CR)	Yes	4-6	6-7	Rare	0	0	0	0	0	1	0	0	0	0	0	0	0	0	1	1	0	0
Buxaceae	Buxus hainanensis Merr.	Shrub	Perennial	海南黄杨	Endangered (EN)	Yes	7-8	9-12	Rare	0	1	0	0	0	1	0	0	0	0	0	0	0	0	0	0	0	0
Campanulaceae	Lobelia hainanensis E. Wimm.	Herb	Perennial	海南半边莲	Least Concerned（LC）	Yes	5-8	8-10	Very rare
Capparidaceae	Capparis hainanensis	Shrub	Perennial	海南山柑	Least Concerned（LC）	Yes	6-12	12-3	Common	0	1	0	0	0	1	0	0	0	0	0	1	1	0	1	0	0	1
Capparidaceae	Capparis dasyphylla Merr. & F. P. Metcalf	Shrub	Perennial	多毛山柑	Critically Endangered (CR)	Yes	2-3	4-7	Very rare	0	1	0	0	0	0	0	0	0	0	0	0	1	1	0	1	1	0
Caprifoliaceae	Lonicera calvescens (Chun & F. C. How) P. S. Hsu & H. J. Wang	Liana or Vine	Perennial	海南忍冬	Least Concerned（LC）	Yes	4-6	10-11	Rare	0	1	0	0	0	1	0	0	0	0	0	0	1	0	0	0	1	1
Celastraceae	Microtropis obscurinervia Merr. & F. L. Freeman	Shrub	Perennial	隐脉假卫矛	Least Concerned（LC）	Yes	7-10	11	Rare	0	1	0	0	0	1	0	0	0	0	0	1	1	0	1	1	0	0
Celastraceae	Salacia confertiflora Merr.	Shrub	Perennial	密花五层龙	Near Threatened (NT)	Yes	8-10	11	Rare	0	0	1	0	0	0	0	0	0	0	0	0	1	0	1	0	0	0
Celastraceae	Gymnosporia tiaoloshanensis Chun & F. C. How	Shrub	Perennial	吊罗裸实	Endangered (EN)	Yes	12-1	12-2	Rare	0	0	0	0	1	0	0	0	0	0	0	0	0	0	0	1	0	0
Celastraceae	Maytenus dongfangensis F. W. Xing & X. S. Qin	Shrub	Perennial	东方美登木	Not included	No	12-2	1-3	Rare	0	0	0	0	0	0	0	0	0	0	0	1	0	0	0	0	0	1
Celastraceae	Glyptopetalum fengii (Chun & F. C. How) Ding Hou	Shrub	Perennial	海南沟瓣	Least Concerned（LC）	Yes	12	2	Rare	0	0	0	0	0	1	0	0	0	0	0	0	1	0	0	0	0	1
Celastraceae	Maytenus hainanensis (Merr. & Chun) C. Y. Cheng	Shrub	Perennial	海南美登木	Vulnerable (VU)	Yes	4	5	Rare	0	1	0	0	0	0	0	0	0	0	0	0	0	0	0	0	0	0
Celastraceae	Salacia hainanensis Chun & F. C. How	Shrub	Perennial	海南五层龙	Near Threatened (NT)	Yes	1-6	8-10	Very rare	0	0	0	0	0	1	0	0	0	0	0	0	0	0	1	0	0	0
Celastraceae	Salacia amplifolia Chun & F. C. How	Shrub	Perennial	阔叶五层龙	Near Threatened (NT)	Yes	4-5	8-10	Rare	0	1	0	0	0	1	0	0	0	0	0	0	1	0	1	0	0	1
Celastraceae	Euonymus hainanensis Chun & F. C. How	Shrub	Perennial	海南卫矛	Endangered (EN)	Yes	4-6	9-12	Common	0	0	1	0	0	1	0	0	0	0	0	0	0	0	1	1	0	1
Celastraceae	Euonymus potingensis Chun & F. C. How ex J. S. Ma	Shrub or Tree	Perennial	保亭卫矛	Near Threatened (NT)	Yes	2	5	Rare	0	0	0	0	0	0	0	0	0	0	0	0	0	0	1	0	0	0
Connaraceae	Ellipanthus glabrifolius Merr.	Shrub or Tree	Perennial	单叶豆	Endangered (EN)	Yes	10-3	7	Common	0	1	1	0	0	1	0	0	0	0	1	1	1	1	0	0	0	1
Convolvulaceae	Erycibe oligantha Merr. & Chun	Shrub	Perennial	疏花丁公藤	Least Concerned（LC）	Yes	4-7	4-2	Rare	0	0	0	0	1	0	0	0	0	0	0	0	1	1	1	0	0	1
Cycadaceae	Cycas changjiangensis N. Liu	Tree	Perennial	葫芦苏铁	Critically Endangered (CR)	Yes	4-5	10-11	Very rare	0	0	0	0	0	0	0	0	0	0	0	1	0	0	0	0	0	1
Cycadaceae	Cycas hainanensis C. J. Chen	Tree	Perennial	海南苏铁	Endangered (EN)	Yes	3-5	9-10	Rare	1	1	1	0	0	1	0	0	0	0	0	0	0	0	1	0	1	0
Cycadaceae	Cycas shanyagensis G. A. Fu	Tree	Perennial	三亚苏铁	Not included	No	4-5	9-11	Very rare	0	1	0	0	0	0	0	0	0	0	0	0	0	0	0	0	0	0
Cyperaceae	Scirpus chunianus T. Tang & F. T. Wang	Herb	Perennial	陈氏藨草	Least Concerned（LC）	Yes	3-4	3-4	Very rare	0	0	0	0	0	0	0	0	0	0	0	0	0	1	0	0	0	0
Cyperaceae	Carex tsoi Merr. & Chun	Herb	Perennial	线茎薹草	Least Concerned（LC）	Yes	3-9	3-9	Very Common	0	1	1	0	0	1	0	0	0	0	0	0	1	1	1	1	1	0
Cyperaceae	Lipocarpha chinensis R. H. Miao 原名Lipocarpha bawangensis	Herb	Perennial	华湖瓜草	Data Deficient(DD)	No	5-10	5-10	Common	0	1	0	0	0	1	1	0	0	0	1	0	1	0	0	0	1	1
Cyperaceae	Schoenoplectus articulatus L. K. Dai & S. M. Huang 原名Scirpus pseudoarticulatus	Herb	Perennial	节苞水葱	Data Deficient(DD)	No	5-7	5-7	Very rare	0	0	0	0	0	0	0	0	0	0	0	0	1	0	0	0	0	0
Cyperaceae	Fimbristylis longistipitata T. Tang & F. T. Wang	Herb	Perennial	长柄果飘拂草	Least Concerned（LC）	Yes	6-10	6-10	Very Common	0	1	0	1	0	1	0	0	0	1	0	0	1	1	0	0	0	1
Cyperaceae	Carex tungfangensis L. K. Dai & S. M. Huang	Herb	Perennial	东方薹草	Least Concerned（LC）	Yes	6-9	6-9	Very rare	0	0	0	0	0	0	0	0	0	0	0	0	1	0	0	0	0	1
Cyperaceae	Cyperus hainanensis Chun & F. C. How 原名 Mariscus hainanensis	Herb	Perennial	海南砖子苗	Data Deficient(DD)	Yes	7-10	7-10	Very rare	0	0	0	0	0	1	0	0	0	0	0	1	0	0	0	0	0	0
Cyperaceae	Cyperus monospermus S. M. Huang 原名Mariscus monospermus	Herb	Perennial	单子砖子苗	Data Deficient(DD)	Yes	7-10	7-10	Very rare	0	0	0	0	0	0	0	0	0	0	0	1	1	0	0	0	0	0
Cyperaceae	Hypolytrum paucistrobiliferum T. Tang & F. T. Wang	Herb	Perennial	少穗割鸡芒	Near Threatened (NT)	Yes	8-9	8-9	Very rare	0	0	1	0	0	0	0	0	0	0	0	0	0	0	0	0	0	0
Cyperaceae	Machaerina myriantha (Chun & F. C. How) Y. C. Tang	Herb	Perennial	多花剑叶莎	Least Concerned（LC）	Yes	8-9	8-9	Very rare	0	0	1	0	0	1	0	0	0	0	0	0	0	0	0	1	0	0
Cyperaceae	Carex planiscapa Chun & F. C. How	Herb	Perennial	扁茎薹草	Near Threatened (NT)	Yes	9-12	9-12	Rare	0	0	1	0	0	1	0	0	0	0	0	1	0	0	0	0	0	1
Cyperaceae	Fimbristylis chingmaiensis S. M. Huang	Herb	Annual	澄迈飘拂草	Near Threatened (NT)	Yes	9-10		Very rare	0	0	0	0	0	0	0	0	1	0	0	0	0	0	0	0	0	0
Dioscoreaceae	Dioscorea pentaphylla F. W. Xing & Z. X. Li 原名Dioscorea changjiangensis	Liana or Vine	Perennial	五叶薯蓣	Least Concerned（LC）	No	8-10	11-2	Very rare	0	0	0	0	0	0	0	0	0	0	0	0	0	0	0	0	0	1
Ebenaceae	Diospyros strigosa Hemsl.	Shrub or Tree	Perennial	毛柿	Data Deficient(DD)	Yes	6-8	10-12	Very Common	0	1	0	0	0	0	0	0	1	0	1	1	1	0	1	1	1	1
Ebenaceae	Diospyros chunii F. P. Metcalf & L. Chen	Shrub or Tree	Perennial	崖柿	Least Concerned（LC）	Yes	3	2	Very rare	0	1	0	0	0	0	0	1	0	0	0	0	0	0	0	0	0	0
Ebenaceae	Diospyros corallina Chun & L. Chen	Tree	Perennial	五蒂柿	Vulnerable (VU)	Yes	7	10	Very rare	0	1	0	0	0	0	0	0	0	0	0	0	0	0	1	0	0	0
Ebenaceae	Diospyros howii Merr. & Chun	Tree	Perennial	琼南柿	Least Concerned（LC）	Yes	6-8	10-12	Rare	0	1	0	0	0	1	0	0	0	0	0	0	0	0	0	1	0	0
Ebenaceae	Diospyros maclurei Merr.	Tree	Perennial	琼岛柿	Least Concerned（LC）	Yes	7-8	10-2	Common	0	1	0	0	0	1	0	0	0	0	0	0	0	0	1	1	0	1
Ebenaceae	Diospyros oliviformis R. H. Miao	Tree	Perennial	榄果柿	Least Concerned（LC）	Yes	8-9	12		Unknown
Ebenaceae	Diospyros hainanensis Merr.	Tree	Perennial	海南柿	Least Concerned（LC）	Yes	3-5	8-1	Common	0	0	0	0	1	0	0	0	0	0	0	1	0	1	1	1	0	0
Ebenaceae	Diospyros inflata Merr. & Chun	Tree	Perennial	囊萼柿	Endangered (EN)	Yes	4	9-10	Rare	0	1	0	0	0	0	0	0	0	0	0	0	1	0	0	0	1	0
Elaeocarpaceae	Sloanea hainanensis Merr. & Chun	Tree	Perennial	海南猴欢喜	Near Threatened (NT)	Yes	5	7-8	Very rare	0	0	0	0	0	0	0	0	0	0	0	0	1	1	0	0	1	0
Ericaceae	Vaccinium hainanense Sleumer	Shrub	Perennial	海南越桔	Data Deficient(DD)	Yes	3-5	6-10	Very rare	0	0	1	0	0	0	0	0	0	0	0	0	0	0	1	0	0	0
Eriocaulaceae	Eriocaulon sclerophyllum W. L. Ma	Herb	Annual	硬叶谷精草	Near Threatened (NT)	Yes	4	5	Very rare	0	0	0	1	0	0	0	0	0	0	0	0	0	0	0	0	0	0
Euphorbiaceae	Acalypha chuniana H. G. Ye	Herb	Perennial	焕镛铁苋菜	Not included	No	8-11	8-11	Very rare	0	0	0	0	0	0	0	0	0	0	0	1	0	0	0	0	0	1
Euphorbiaceae	Croton howii Y. T. Chang	Shrub	Perennial	宽昭巴豆	Least Concerned（LC）	Yes	1-12	1-12	Very rare	0	0	0	0	0	1	0	0	0	0	0	0	0	1	1	1	0	0
Euphorbiaceae	Leptopus hainanensis (Merr. & Chun) Pojark.	Shrub	Perennial	海南雀舌木	Least Concerned（LC）	Yes	1-12	1-12	Very rare	0	1	0	0	0	0	0	0	0	0	0	1	1	0	1	0	0	0
Euphorbiaceae	Phyllanthus hainanensis Merr.	Shrub	Perennial	海南叶下珠	Least Concerned（LC）	Yes	1-12	1-12	Common	0	1	0	0	0	0	0	0	0	0	0	1	1	0	0	0	0	1
Euphorbiaceae	Phyllanthus nanellus P. T. Li	Shrub	Perennial	单花水油甘	Least Concerned（LC）	Yes	1-12	1-12	Common	0	0	1	0	0	1	1	0	0	0	0	0	1	1	0	1	0	0
Euphorbiaceae	Phyllanthus rheophyticus M. G. Gilbert & P. T. Li	Shrub	Perennial	水油甘	Least Concerned（LC）	Yes	1-12	1-12	Common	1	1	1	0	0	1	0	0	1	0	1	1	1	1	0	1	1	1
Euphorbiaceae	Mallotus anomalus Merr. & Chun	Shrub	Perennial	锈毛野桐	Least Concerned（LC）	Yes	3-10	3-10	Common	0	1	0	0	1	1	0	0	0	0	0	1	1	0	0	1	0	1
Euphorbiaceae	Croton laui Merr. & F. P. Metcalf	Shrub	Perennial	海南巴豆	Vulnerable (VU)	Yes	1-4	4-8	Common	0	0	0	1	0	0	0	0	0	0	1	1	1	0	0	0	0	1
Euphorbiaceae	Croton chunianus Croizat	Shrub	Perennial	光果巴豆	Least Concerned（LC）	Yes	1-6	5-8	Very rare	0	0	0	0	0	1	0	0	0	0	1	1	1	0	0	1	0	0
Euphorbiaceae	Trigonostemon xyphophylloides (Croizat) L. K. Dai & T. L. Wu	Shrub	Perennial	剑叶三宝木	Vulnerable (VU)	Yes	6-9	6-9	Very rare	0	1	1	0	0	0	0	0	0	0	0	0	0	0	1	0	0	0
Euphorbiaceae	Euphorbia hainanensis Croizat	Shrub	Perennial	海南大戟	Endangered (EN)	Yes	6	7	Very rare	0	0	0	0	0	0	0	0	0	0	0	1	0	0	0	0	0	1
Euphorbiaceae	Acalypha hainanensis Merr. & Chun	Shrub	Perennial	海南铁苋菜	Endangered (EN)	Yes	8-11	8-11	Very rare	0	1	0	0	0	0	0	0	0	0	0	0	0	0	0	0	0	0
Euphorbiaceae	Croton laevigatus Vahl	Shrub or Tree	Perennial	光叶巴豆	Least Concerned（LC）	Yes	9-2	12-2	Common	0	1	0	0	0	1	0	0	0	0	0	1	1	0	0	1	1	1
Euphorbiaceae	Drypetes longistipitata P. T. Li	Tree	Perennial	细柄核果木	Least Concerned（LC）	Yes	7	8-9	Very rare	0	0	0	0	0	1	0	0	0	0	0	0	0	0	1	0	0	0
Fabaceae	Indigofera litoralis Chun & T. C. Chen	Herb	Perennial	滨海木蓝	Least Concerned（LC）	Yes	8-9	10	Rare	0	1	0	0	0	0	0	0	0	0	0	1	1	0	0	0	0	0
Fabaceae	Crotalaria yaihsienensis T. C. Chen	Herb	Perennial	崖州猪屎豆	Least Concerned（LC）	Yes	9-1	9-1	Rare	1	1	0	0	0	0	0	0	0	0	0	0	0	0	0	0	0	0
Fabaceae	Christia hainanensis Y. C. Yang & P. H. Huang	Herb	Perennial	海南蝙蝠草	Near Threatened (NT)	Yes	9-11	9-11	Rare	0	0	0	0	0	0	0	0	0	0	0	1	0	0	0	0	0	1
Fabaceae	Crotalaria hainanensis C. C. Huang	Herb	Perennial	海南猪屎豆	Least Concerned（LC）	Yes	8-10	9-12	Rare	0	0	0	0	0	0	0	0	0	0	0	1	1	0	0	0	1	0
Fabaceae	Crotalaria jianfengensis C. Y. Yang	Herb or Shrub	Perennial	尖峰猪屎豆	Least Concerned（LC）	Yes	2	2	Rare	0	0	0	0	0	0	0	0	0	0	0	0	1	0	0	0	0	0
Fabaceae	Paraderris hainanensis (Hayata) Adema	Shrub	Perennial	海南鱼藤	Least Concerned（LC）	Yes	4-6	7-10	Rare	0	0	0	0	0	1	0	0	0	0	1	0	1	1	0	1	0	1
Fabaceae	Derris breviramosa F. C. How	Shrub	Perennial	短枝鱼藤	Near Threatened (NT)	Yes	6	8	Rare	0	0	0	0	0	0	0	0	0	0	0	0	0	1	0	0	1	0
Fabaceae	Sophora praetorulosa P. T. Li	Shrub	Perennial	疏节槐	Not included	No	6	9	Very rare	0	0	0	0	0	0	0	0	0	0	0	1	1	0	0	0	0	1
Fabaceae	Dalbergia hainanensis Merr. & Chun	Tree	Perennial	海南黄檀	Vulnerable (VU)	Yes	6	9-12	Common	0	1	1	0	0	1	0	0	0	0	0	0	1	1	0	1	1	0
Fabaceae	Dalbergia tsoi Merr. & Chun	Liana or Vine	Perennial	红果黄檀	Vulnerable (VU)	Yes	4	10-12	Rare	0	1	1	0	0	1	0	0	0	0	1	1	1	0	0	1	0	1
Fabaceae	Dalbergia peishaensis Chun & T. C. Chen	Liana or Vine	Perennial	白沙黄檀	Vulnerable (VU)	Yes	4	6	Rare	0	0	0	0	0	0	0	0	0	0	0	1	1	0	0	0	1	1
Fagaceae	Quercus bawanglingensis C. C. Huang	Tree	Perennial	坝王栎	Vulnerable (VU)	Yes	4-5	10	Rare	0	0	0	0	0	0	0	0	0	0	0	1	0	0	0	0	0	1
Fagaceae	Castanopsis ledongensis C. C. Huang & Y. T. Chang	Tree	Perennial	乐东锥	Endangered (EN)	Yes	2-6	10-11	Very rare	0	0	0	0	0	0	0	0	0	0	0	0	1	0	0	0	0	0
Fagaceae	Lithocarpus chiungchungensis Chun & P. C. Tam	Tree	Perennial	琼中柯	Endangered (EN)	Yes	7	10-11	Very rare	0	0	0	0	0	0	0	0	0	0	0	0	0	1	0	0	0	0
Fagaceae	Castanopsis wuzhishangensis G. A. Fu	Tree	Perennial	五指山锥	Not included	No	8-9	10-11	Very rare	0	0	1	0	0	0	0	0	0	0	0	0	0	0	0	0	0	0
Fagaceae	Castanopsis jianfenglingensis S. Duanmu	Tree	Perennial	尖峰岭锥	Near Threatened (NT)	Yes	10-11	10-12	Rare	0	0	0	0	0	0	0	0	0	0	0	0	1	0	0	0	0	0
Fagaceae	Cyclobalanopsis tiaoloshanica (Chun & W. C. Ko) Y. C. Hsu & H. W. Jen	Tree	Perennial	吊罗山青冈	Least Concerned（LC）	Yes	1-2	10-12	Common	0	0	0	0	0	1	0	0	0	0	0	0	1	0	1	1	0	1
Fagaceae	Castanopsis oleifera G. A. Fu	Tree	Perennial	油锥	Not included	No	1-3	10-12	Very rare	0	0	0	1	0	0	0	0	0	0	0	0	0	0	0	0	0	0
Fagaceae	Castanopsis qingbeiensis G. A. Fu	Tree	Perennial	琼北锥	Not included	No	1-4	10-12	Very rare	0	0	0	1	0	0	0	0	0	0	0	0	0	0	0	0	0	0
Fagaceae	Castanopsis wenchangensis G. A. Fu & C. C. Huang	Tree	Perennial	文昌锥	Least Concerned（LC）	Yes	7-8	10-12	Very rare	0	0	0	1	0	0	0	1	0	0	0	0	0	0	0	0	0	0
Fagaceae	Lithocarpus obovatilimbus Chun	Tree	Perennial	卵叶柯	Near Threatened (NT)	Yes	9-10	10-12	Common	0	0	1	0	0	1	0	0	0	0	0	0	1	0	0	1	0	0
Fagaceae	Cyclobalanopsis albicaulis (Chun & W. C. Ko) Y. C. Hsu & H. W. Jen	Tree	Perennial	白枝青冈	Critically Endangered (CR)	Yes	10	11-12	Very rare	0	1	0	0	0	0	0	0	0	0	0	0	0	0	0	0	0	0
Fagaceae	Cyclobalanopsis fuliginosa (Chun & W. C. Ko) Y. Y. Luo & R. J. Wang	Tree	Perennial	乌壳青冈	Not included	No	8	11-12	Very rare	0	0	1	0	0	0	0	0	0	0	0	0	1	0	0	0	0	1
Fagaceae	Lithocarpus handelianus A. Camus	Tree	Perennial	瘤果柯	Near Threatened (NT)	Yes	5，8-10	6-10	Very rare	0	1	1	0	0	0	1	0	0	0	0	0	0	0	1	1	1	0
Fagaceae	Cyclobalanopsis litoralis Y. C. Hsu & H. W. Jen	Tree	Perennial	尖峰青冈	Least Concerned（LC）	No	12	6-7	Very rare	0	0	1	0	0	0	0	0	0	0	0	0	1	0	0	0	0	0
Fagaceae	Cyclobalanopsis subhinoidea (Chun & W. C. Ko) Y. T. Chang	Tree	Perennial	鹿茸青冈	Critically Endangered (CR)	Yes	8	8-12	Very rare	0	0	0	0	0	0	0	0	0	0	0	0	0	1	0	0	0	1
Fagaceae	Lithocarpus fenzelianus A. Camus	Tree	Perennial	红柯	Endangered (EN)	Yes	2-4	8-9	Common	0	0	1	0	0	1	0	0	0	0	0	0	1	0	1	1	1	1
Fagaceae	Lithocarpus naiadarum (Hance) Chun	Tree	Perennial	水仙柯	Near Threatened (NT)	Yes	7-8	8-9	Common	0	0	0	0	0	0	1	0	1	0	1	1	1	1	0	0	1	0
Fagaceae	Lithocarpus elmerrillii Chun	Tree	Perennial	万宁柯	Endangered (EN)	Yes	6	9-10	Very rare	1	0	0	0	0	1	0	0	0	0	0	0	0	0	0	1	0	0
Fagaceae	Cyclobalanopsis dongfangensis (C. C. Huang	Tree	Perennial	东方青冈	Data Deficient(DD)	Yes	9	9-10	Very rare	0	0	0	0	0	0	0	0	0	0	0	1	0	0	0	0	0	0
Fagaceae	Castanopsis hainanensis Merr.	Tree	Perennial	海南栲	Vulnerable (VU)	Yes	3-5	9-11	Common	0	1	1	1	1	1	0	1	0	0	1	1	1	1	1	0	1	1
Fagaceae	Castanopsis hairocarpa G. A. Fu	Tree	Perennial	毛果锥	Not included	No	3-5	9-11	Common	0	0	0	1	0	0	0	0	0	0	0	0	0	0	0	0	0	0
Fagaceae	Cyclobalanopsis changhuaglingensis G. A. Fu & X. J. Hong	Tree	Perennial	昌化岭青冈	Not included	No	8	9-11	Very rare	0	0	0	0	0	0	0	0	0	0	0	0	0	0	0	0	0	1
Fagaceae	Cyclobalanopsis yin-qianii G. A. Fu	Tree	Perennial	燕千青冈	Not included	No	8	9-11	Very rare	0	0	0	0	0	0	0	0	0	0	0	0	0	0	0	0	0	1
Gesneriaceae	Oreocharis dasyantha Chun	Herb	Perennial	毛花马铃苣苔	Near Threatened (NT)	Yes	2	10	Common	0	0	0	0	0	1	0	0	0	0	0	1	1	1	0	0	1	1
Gesneriaceae	Oreocharis flavida Merr.	Herb	Perennial	黄花马铃苣苔	Near Threatened (NT)	Yes	10-11	11	Common	0	0	1	0	0	0	0	0	0	0	0	0	1	0	1	0	1	0
Gesneriaceae	Cathayanthe biflora Chun	Herb	Perennial	扁蒴苣苔	Endangered (EN)	Yes	7-8	1-9	Rare	0	0	1	0	0	0	0	0	0	0	0	0	0	1	0	0	0	0
Gesneriaceae	Metapetrocosmea peltata (Merr. & Chun) W. T. Wang	Herb	Perennial	盾叶苣苔	Least Concerned（LC）	Yes	12-2	3	Common	0	1	1	0	0	1	0	0	0	0	0	0	1	1	1	1	1	1
Gesneriaceae	Chirita heterotricha Merr.	Herb	Perennial	烟叶唇柱苣苔	Least Concerned（LC）	Yes	5-11	5-10	Very Common	0	1	1	0	1	1	0	0	0	0	0	1	1	1	1	0	1	1
Gesneriaceae	Paraboea hainanensis (Chun) B. L. Burtt	Herb	Perennial	海南蛛毛苣苔	Near Threatened (NT)	Yes	7-9	7-9	Rare	0	0	0	0	0	0	0	0	0	0	0	0	1	0	0	0	0	1
Gesneriaceae	Paraboea changjiangensis F. W. Xing & Z. X. Li	Herb	Perennial	昌江蛛毛苣苔	Least Concerned（LC）	Yes	7	9	Rare	0	0	0	0	0	0	0	0	0	0	0	1	0	0	0	0	0	1
Hamamelidaceae	Distyliopsis salicifolia (E. Walker) P. K. Endress	Shrub	Perennial	柳叶假蚊母树	Data Deficient(DD)	Yes	4-5	6-8	Rare	0	0	0	0	1	0	0	0	0	0	0	0	0	1	0	1	0	0
Hamamelidaceae	Distylium rigidifolium Hung T. Chang.	Tree	Perennial	硬叶蚊母树	Not included	No	3-7	2-7	Rare	0	0	0	0	0	0	0	0	0	0	0	0	1	0	0	0	0	0
Hamamelidaceae	Chunia bucklandioides H. T. Chang	Tree	Perennial	山铜材	Endangered (EN)	Yes	3-6	6-9	Rare	0	1	0	0	0	0	0	0	0	0	0	0	1	0	1	1	0	0
Hydrangeaceae	Dichroa mollissima Merr.	Shrub	Perennial	海南常山	Near Threatened (NT)	Yes	6-7	9-12	Very rare	0	0	1	0	0	0	0	0	0	0	0	0	0	0	0	0	0	0
Icacinaceae	Nothapodytes obtusifolia (Merr.) R. A. Howard	Shrub or Tree	Perennial	假柴龙树	Endangered (EN)	Yes	12-4	12-4	Rare	0	1	0	0	0	0	0	0	0	0	0	0	0	0	0	0	0	0
Icacinaceae	Platea parvifolia Merr. & Chun	Tree	Perennial	东方肖榄	Critically Endangered (CR)	Yes	2-12	10	Rare	0	0	0	0	0	0	0	0	0	0	0	1	1	1	1	0	0	1
Juglandaceae	Engelhardia hainanensis P. Y. Chen	Tree	Perennial	海南黄杞	Not included	No	10	12-1	Rare	0	0	0	0	0	0	0	0	0	0	0	1	1	0	0	0	0	1
Lamiaceae	Scutellaria hainanensis C. Y. Wu	Herb	Perennial	海南黄芩	Vulnerable (VU)	Yes	10	10	Extremely rare	0	0	0	0	0	0	0	0	0	0	0	1	0	0	0	0	0	1
Lamiaceae	Gomphostemma hainanense C. Y. Wu	Herb	Perennial	海南锥花	Near Threatened (NT)	Yes	8	10	Rare	0	1	1	0	0	0	0	0	0	0	0	0	0	0	1	0	1	0
Lamiaceae	Callicarpa erythrosticta Merr. & Chun	Shrub	Perennial	红腺紫珠	Least Concerned（LC）	Yes	4-5	5-11	Rare	0	0	0	0	0	0	0	0	0	0	0	0	0	1	0	1	0	0
Lamiaceae	Callicarpa basitruncata Merr.	Shrub	Perennial	平基紫珠	Near Threatened (NT)	Yes	4-6	6-10	Rare	Not specific
Lamiaceae	Wenchengia alternifolia C. Y. Wu & S. Chow	Shrub	Perennial	保亭花	Critically Endangered (CR)	Yes	8-9	9-11	Very rare	0	0	0	0	0	1	1	0	0	0	0	0	0	0	0	0	0	0
Lamiaceae	Premna hainanensis Chun & F. C. How	Shrub	Perennial	海南臭黄荆	Not included	No	9-11	9-11	Rare	0	1	0	0	0	1	0	0	0	0	0	1	1	0	1	0	0	1
Lardizabalaceae	Stauntonia oligophylla Merr. & Chun	Liana or Vine	Perennial	少叶野木瓜	Endangered (EN)	Yes	8-11	11	Very rare	0	0	0	0	0	1	0	0	0	0	0	0	0	0	0	1	1	0
Lauraceae	Litsea verticillifolia Y. C. Yang & P. H. Huang	Shrub	Perennial	琼南木姜子	Least Concerned（LC）	Yes	5-8	10-11	Very rare	0	0	0	0	0	0	0	0	0	0	0	1	0	0	0	1	0	0
Lauraceae	Dehaasia hainanensis Kosterm.	Shrub or Tree	Perennial	莲桂	Least Concerned（LC）	Yes	4-6	10	Common	0	1	1	0	0	0	0	0	0	0	0	1	1	0	1	0	1	1
Lauraceae	Litsea litseifolia (C. K. Allen) Y. C. Yang & P. H. Huang	Shrub or Tree	Perennial	海南木姜子	Endangered (EN)	Yes	5-9	10-11	Very rare	0	0	0	0	0	1	0	0	0	0	0	0	0	1	0	0	0	0
Lauraceae	Actinodaphne paotingensis Y. C. Yang & P. H. Huang	Shrub or Tree	Perennial	保亭黄肉楠	Near Threatened (NT)	Yes	12	4	Very rare	0	0	0	0	0	0	0	0	0	0	0	0	0	0	1	0	0	0
Lauraceae	Neolitsea howii C. K. Allen	Shrub or Tree	Perennial	保亭新木姜子	Critically Endangered (CR)	Yes	6	8	Very rare	0	0	0	0	0	1	0	0	0	0	0	0	0	0	1	0	1	0
Lauraceae	Actinodaphne glaucina C. K. Allen	Tree	Perennial	白背黄肉楠	Vulnerable (VU)	Yes	6	10	Very rare	0	0	1	0	0	0	1	0	0	0	0	0	0	1	0	0	0	0
Lauraceae	Syndiclis lotungensis S. K. Lee	Tree	Perennial	乐东油果樟	Critically Endangered (CR)	Yes	9	10	Very rare	0	0	0	0	0	0	0	0	0	0	0	0	1	0	0	0	0	0
Lauraceae	Lindera robusta (C. K. Allen) H. P. Tsui	Tree	Perennial	海南山胡椒	Least Concerned（LC）	Yes	7-12	10-12	Rare	0	0	1	0	0	0	0	0	0	0	0	0	1	1	0	1	1	0
Lauraceae	Cryptocarya metcalfiana C. K. Allen	Tree	Perennial	长序厚壳桂	Least Concerned（LC）	Yes	3	11	Very rare	0	1	1	0	0	1	0	0	0	0	0	0	1	0	0	0	1	1
Lauraceae	Phoebe hainanensis Merr.	Tree	Perennial	茶槁楠	Critically Endangered (CR)	Yes	10	11-12	Very rare	0	0	0	0	0	0	0	0	0	0	0	0	0	0	0	1	1	0
Lauraceae	Cryptocarya impressinervia H. W. Li	Tree	Perennial	钝叶厚壳桂	Least Concerned（LC）	Yes	6-7	11-12	Common	0	1	1	0	0	1	0	0	0	0	0	1	1	1	0	1	1	1
Lauraceae	Alseodaphne rugosa Merr. & Chun	Tree	Perennial	皱皮油丹	Least Concerned（LC）	Yes	6-9	11-12	Very rare	0	0	1	1	0	1	0	0	0	0	0	0	0	0	0	1	1	0
Lauraceae	Beilschmiedia tungfangensis S. K. Lee & L. F. Lau	Tree	Perennial	东方琼楠	Critically Endangered (CR)	Yes	7	11-12	Very rare	0	0	0	0	0	0	0	0	0	0	0	0	1	0	0	0	0	0
Lauraceae	Machilus monticola S. K. Lee	Tree	Perennial	尖峰润楠	Least Concerned（LC）	Yes	10	12	Rare	0	0	1	0	0	0	1	0	0	0	0	1	1	0	1	1	1	0
Lauraceae	Neolitsea obtusifolia Merr.	Tree	Perennial	钝叶新木姜子	Vulnerable (VU)	Yes	9-11	12-2	Common	0	1	0	0	0	0	0	0	0	0	0	0	1	1	1	1	1	1
Lauraceae	Beilschmiedia obconica C. K. Allen	Tree	Perennial	锈叶琼楠	Near Threatened (NT)	Yes	9	2	Very rare	0	0	0	0	0	0	0	0	0	0	0	1	0	0	0	0	0	0
Lauraceae	Beilschmiedia appendiculata (C. K. Allen) S. K. Lee & Y. T. Wei	Tree	Perennial	山潺	Least Concerned（LC）	Yes	2-3	5-7	Rare	0	1	0	0	0	0	0	1	1	0	0	0	1	1	0	1	1	1
Lauraceae	Cryptocarya leiana C. K. Allen	Tree	Perennial	鸡卵槁	Vulnerable (VU)	Yes	9	6-9	Very rare	0	0	0	0	0	0	0	0	0	0	1	0	1	0	0	0	0	0
Lauraceae	Beilschmiedia baotingensis S. K. Lee & Y. T. Wei	Tree	Perennial	保亭琼楠	Near Threatened (NT)	Yes	7	7	Very rare	0	0	0	0	0	1	0	0	0	0	0	0	0	0	0	0	0	0
Lauraceae	Beilschmiedia longepetiolata C. K. Allen	Tree	Perennial	长柄琼楠	Near Threatened (NT)	Yes	10	7-11	Very rare	0	0	0	0	0	0	0	0	0	0	0	0	0	0	1	1	0	0
Lauraceae	Neolitsea hainanensis Y. C. Yang & P. H. Huang	Tree	Perennial	海南新木姜子	Near Threatened (NT)	Yes	11	7-8	Rare	0	0	1	0	0	1	0	0	0	0	0	1	1	0	0	1	0	0
Lauraceae	Cryptocarya tsangii Nakai	Tree	Perennial	红柄厚壳桂	Least Concerned（LC）	Yes	4	8-10	Very rare	0	0	0	0	0	1	0	0	0	0	0	0	0	1	0	0	0	0
Lauraceae	Beilschmiedia macropoda C. K. Allen	Tree	Perennial	肉柄琼楠	Near Threatened (NT)	Yes	6-7	8-11	Very rare	0	1	0	0	0	1	0	0	0	0	0	0	0	0	0	1	0	0
Lauraceae	Endiandra hainanensis Merr. & F. P. Metcalf	Tree	Perennial	土楠	Near Threatened (NT)	Yes	6	9	Very rare	0	0	0	0	0	0	0	0	1	0	0	0	1	1	0	0	0	0
Lauraceae	Syndiclis chinensis C. K. Allen	Tree	Perennial	油果樟	Endangered (EN)	Yes	4-5	9-10	Very rare	0	0	0	0	0	1	0	0	0	0	0	0	0	0	0	0	0	0
Lauraceae	Beilschmiedia brevifolia Y. T. Wei	Tree	Perennial	短叶琼楠	Least Concerned（LC）	Yes	7-8	9-11	Very rare	0	0	0	0	0	1	0	0	0	0	0	0	0	0	1	1	0	0
Lauraceae	Machilus pomifera (Kosterin.) S. K. Lee	Tree	Perennial	梨润楠	Near Threatened (NT)	Yes	7-9	9-2	Very Common	0	0	1	0	0	0	0	0	0	0	0	0	1	0	0	1	0	0
Liliaceae	Disporum hainanense Merr.	Herb	Perennial	海南万寿竹	Least Concerned（LC）	Yes	12-5	8-10	Common	0	0	1	0	0	1	0	0	0	0	0	0	0	0	1	1	1	0
Liliaceae	Heterosmilax micrandra T. Koyama	Shrub	Perennial	小花肖菝葜	Least Concerned（LC）	Yes	10	11	Very rare	Not specific
Lowiaceae	Orchidantha insularis T. L. Wu	Herb	Perennial	海南兰花蕉	Endangered (EN)	Yes	6	6	Very rare	0	0	0	0	0	0	0	0	0	0	0	0	0	1	0	0	0	0
Magnoliaceae	Michelia shiluensis Chun & Y. F. Wu	Tree	Perennial	石碌含笑	Endangered (EN)	Yes	3-5	6-8	Very rare	0	0	0	0	0	1	0	0	0	0	0	0	0	1	0	1	0	0
Magnoliaceae	Lirianthe albosericea (Chun & C. H. Tsoong) N. H. Xia & C. Y. Wu	Tree	Perennial	绢毛木兰	Endangered (EN)	No	4-5	8-9		Unknown
Magnoliaceae	Magnolia bawangensis R. Z. Zhou & D. M. Liu	Tree	Perennial	霸王岭木兰	Not included	No	4-5	9-10	Very rare	0	0	0	0	0	0	0	0	0	0	0	0	0	0	0	0	0	1
Malvaceae	Grewia chuniana Burret	Shrub	Perennial	崖县扁担杆	Least Concerned（LC）	Yes	9	10	Very rare	0	1	0	0	0	0	0	0	0	0	0	1	0	0	0	0	0	0
Malvaceae	Reevesia lancifolia H. L. Li	Tree	Perennial	剑叶梭罗	Critically Endangered (CR)	Yes	10-11	12	Very rare	0	0	1	0	0	0	0	0	0	0	0	0	0	1	0	0	0	0
Malvaceae	Reevesia longipetiolata Merr. & Chun	Tree	Perennial	长柄梭罗	Least Concerned（LC）	Yes	3-4	12	Common	0	1	0	0	0	1	1	0	1	1	0	1	1	0	0	1	1	1
Malvaceae	Reevesia botingensis H. H. Hsue	Tree	Perennial	保亭梭罗	Endangered (EN)	Yes	9-10	12	Very rare	0	1	0	0	0	0	0	0	0	0	0	0	0	0	1	1	0	0
Malvaceae	Firmiana hainanensis Kosterm.	Tree	Perennial	海南梧桐	Near Threatened (NT)	Yes	4	5	Very rare	0	0	0	0	1	1	0	0	0	0	0	1	0	1	0	0	0	1
Malvaceae	Firmiana pulcherrima H. H. Hsue	Tree	Perennial	美丽火桐	Endangered (EN)	Yes	4-5	6	Very rare	0	1	0	0	1	1	0	0	0	0	0	0	0	1	1	1	0	1
Melastomataceae	Sonerila hainanensis Merr.	Herb or Shrub	Perennial	海南桑叶草	Least Concerned（LC）	Yes	4	5	Very rare	0	0	1	0	0	0	0	0	0	0	0	0	1	1	0	0	0	0
Melastomataceae	Phyllagathis melastomatoides (Merr. & Chun) W. C. Ko	Shrub	Perennial	毛锦香草	Least Concerned（LC）	Yes	10-12	12-2	Rare	0	0	0	0	0	1	0	0	0	0	0	0	0	1	1	1	0	0
Melastomataceae	Scorpiothyrsus erythrotrichus (Merr. & Chun) H. L. Li	Shrub	Perennial	红毛卷花丹	Critically Endangered (CR)	Yes	4-5	4-5	Very rare	0	0	1	0	1	0	1	0	0	0	0	0	1	1	1	0	0	0
Melastomataceae	Melastoma dendrisetosum C. Chen	Shrub	Perennial	枝毛野牡丹	Least Concerned（LC）	Yes	4	5	Very rare	0	0	0	0	0	0	0	0	0	0	0	0	1	0	1	0	0	0
Melastomataceae	Phyllagathis stenophylla (Merr. & Chun) H. L. Li	Shrub	Perennial	窄叶锦香草	Near Threatened (NT)	Yes	5-8	8-10	Very rare	0	1	0	0	0	0	0	0	0	0	0	1	1	0	0	0	0	0
Melastomataceae	Phyllagathis hainanensis (Merr. & Chun) C. Chen	Shrub	Perennial	海南锦香草	Least Concerned（LC）	Yes	5-8	8-12	Common	0	0	0	0	0	0	0	0	0	0	0	0	0	0	0	1	1	0
Melastomataceae	Medinilla arboricola F. C. How	Shrub	Perennial	附生美丁花	Near Threatened (NT)	Yes	6-7	8-9	Common	0	1	1	0	0	1	0	0	0	0	1	1	0	1	1	1	0	0
Melastomataceae	Scorpiothyrsus xanthostictus (Merr. & Chun) H. L. Li	Shrub	Perennial	卷花丹	Vulnerable (VU)	Yes	9-11	9-11	Very rare	0	0	1	0	0	0	1	0	0	0	0	0	0	0	1	0	0	0
Menispermaceae	Tinospora hainanensis H. S. Lo & Z. X. Li	Liana or Vine	Perennial	海南青牛胆	Least Concerned（LC）	Yes	4	6	Very rare	0	0	0	1	0	1	0	0	0	1	1	0	0	0	0	1	0	0
Menispermaceae	Stephania succifera H. S. Lo & Y. Tsoong	Liana or Vine	Perennial	小叶地不容	Critically Endangered (CR)	Yes	3	7-8	Very rare	0	1	1	0	0	0	0	0	0	0	0	0	0	1	0	0	1	1
Menispermaceae	Stephania hainanensis H. S. Lo & Y. Tsoong	Liana or Vine	Perennial	海南地不容	Endangered (EN)	Yes	3-5	7-8	Very rare	0	0	0	0	0	1	0	0	0	0	0	1	1	1	0	0	0	1
Menispermaceae	Arcangelisia gusanlung H. S. Lo	Liana or Vine	Perennial	古山龙	Near Threatened (NT)	Yes	6-8	9	Very rare	0	1	0	0	0	1	0	0	0	0	0	1	0	0	1	0	1	1
Moraceae	Ficus dinganensis S. S. Chang	Shrub	Perennial	定安榕	Vulnerable (VU)	Yes	4-8	9	Rare	0	0	0	0	0	0	0	0	1	0	0	0	0	0	0	1	0	0
Myrsinaceae	Ardisia baotingensis C. M. Hu	Shrub	Perennial	保亭紫金牛	Least Concerned（LC）	Yes	2-4	10-11	Very rare	0	0	0	0	0	1	0	0	0	0	0	1	0	0	1	0	1	0
Myrsinaceae	Ardisia ordinata E. Walker	Shrub	Perennial	轮叶紫金牛	Vulnerable (VU)	Yes	6	2	Very rare	0	0	1	0	0	0	0	0	0	0	0	1	0	0	0	0	0	1
Myrsinaceae	Maesa consanguinea Merr.	Shrub	Perennial	拟杜茎山	Near Threatened (NT)	Yes	2-3	7-9	Very rare	0	0	1	0	0	0	1	0	0	0	0	1	1	1	0	0	1	0
Myrsinaceae	Ardisia retroflexa E. Walker	Shrub	Perennial	弯梗紫金牛	Near Threatened (NT)	Yes	4	8		0	0	0	0	0	0	0	0	0	0	0	0	0	0	0	0	1	1
Myrsinaceae	Ardisia porifera E. Walker	Shrub	Perennial	细孔紫金牛	Least Concerned（LC）	Yes	6-7	8-10	Very rare	0	1	0	0	0	0	0	0	0	0	0	0	1	0	0	0	0	1
Myrsinaceae	Maesa confusa (C. M. Hu) Pipoly & C. Chen	Shrub	Perennial	紊纹杜茎山	Least Concerned（LC）	Yes	3-5	9-10	Rare	0	1	0	0	1	0	1	0	0	0	0	1	1	1	1	1	0	0
Myrsinaceae	Ardisia densilepidotula Merr.	Tree	Perennial	密鳞紫金牛	Least Concerned（LC）	Yes	6-8	10-11	Common	0	1	1	1	0	1	0	0	0	1	1	0	1	1	1	1	1	1
Myrtaceae	Decaspermum austrohainanicum Hung T. Chang & R. H. Miao	Shrub	Perennial	琼南子楝树	Critically Endangered (CR)	Yes	5-7	1-3	Very rare	0	1	0	0	0	0	0	0	0	0	0	0	0	0	0	0	0	0
Myrtaceae	Decaspermum albociliatum Merr. & L. M. Perry	Shrub	Perennial	白毛子楝树	Vulnerable (VU)	Yes	8-10	3-5	Rare	0	0	0	0	0	1	1	0	0	0	0	0	0	0	0	0	0	0
Myrtaceae	Syzygium buxifolioideum Hung T. Chang & R. H. Miao	Shrub or Tree	Perennial	假赤楠	Least Concerned（LC）	Yes	10	11	Very rare	0	0	0	0	0	0	0	0	0	0	0	0	0	0	1	0	0	0
Myrtaceae	Syzygium tephrodes (Hance) Merr. & L. M. Perry	Shrub or Tree	Perennial	方枝蒲桃	Least Concerned（LC）	Yes	5-6	11-12	Very Common	0	1	0	1	1	1	1	0	1	0	1	0	1	1	1	1	0	0
Myrtaceae	Syzygium howii Merr. & L. M. Perry	Shrub or Tree	Perennial	万宁蒲桃	Critically Endangered (CR)	Yes	6-9	11-3	Rare	0	1	1	0	0	1	0	0	0	0	0	0	1	0	0	1	1	1
Myrtaceae	Syzygium intermediiforme Hung T. Chang & R. H. Miau.	Shrub or Tree	Perennial	中间型蒲桃	Not included	No	10	12	Very rare	Not specific
Myrtaceae	Syzygium jienfunicum Hung T. Chang & R. H. Miao	Tree	Perennial	尖峰蒲桃	Critically Endangered (CR)	Yes	12	1	Very rare	0	0	0	0	0	0	0	0	0	0	0	0	1	0	0	0	0	0
Myrtaceae	Decaspermum hainanense (Merr.) Merr.	Tree	Perennial	海南子楝树	Least Concerned（LC）	Yes	4-5	11-12	Very rare	0	0	0	0	0	0	0	0	0	0	0	0	0	0	1	0	0	0
Myrtaceae	Syzygium infrarubiginosum Hung T. Chang & R. H. Miao	Tree	Perennial	褐背蒲桃	Least Concerned（LC）	Yes	11	12	Very rare	0	0	0	0	0	0	0	0	0	0	0	0	0	0	0	0	0	1
Myrtaceae	Syzygium rysopodum Merr. & L. M. Perry	Tree	Perennial	皱萼蒲桃	Near Threatened (NT)	Yes	2-7	2	Very rare	0	1	1	0	0	0	0	0	0	0	0	0	0	0	0	1	0	0
Myrtaceae	Decaspermum teretis Craven	Tree	Perennial	圆枝子楝树	Least Concerned（LC）	Yes	7	2		Unknown
Myrtaceae	Syzygium stenocladum Merr. & L. M. Perry	Tree	Perennial	纤枝蒲桃	Near Threatened (NT)	Yes	4-5	5	Very rare	0	1	0	0	0	0	0	0	0	0	0	1	0	1	0	0	0	0
Myrtaceae	Syzygium hainanense Hung T. Chang & R. H. Miao	Tree	Perennial	海南蒲桃	Least Concerned（LC）	Yes	4	6-7	Very rare	0	1	0	0	0	1	0	0	0	0	0	0	1	0	0	0	0	1
Myrtaceae	Syzygium conspersipunctatum (Merr. & L. M. Perry) Craven & Biffin	Tree	Perennial	散点蒲桃	Data Deficient(DD)	Yes	7-8	9	Common	0	0	1	0	0	1	0	1	0	0	0	0	1	0	0	1	1	0
Oleaceae	Olea neriifolia H. L. Li	Shrub	Perennial	狭叶木犀榄	Least Concerned（LC）	Yes	3-9	9-10	Rare	0	0	0	0	0	1	0	0	0	0	0	0	0	1	0	0	1	0
Oleaceae	Jasminum rehderianum Kobuski	Shrub	Perennial	白皮素馨	Near Threatened (NT)	Yes	8-9	9-3	Very rare	0	1	0	0	0	0	0	0	0	0	0	1	0	0	0	0	0	0
Oleaceae	Chionanthus hainanensis (Merr. & Chun) B. M. Miao	Shrub or Tree	Perennial	海南流苏树	Least Concerned（LC）	Yes	7-11	3	Very Common	0	1	0	0	0	1	0	0	0	0	0	1	1	0	0	1	0	1
Oleaceae	Olea parvilimba (Merr. & Chun) B. M. Miao	Tree	Perennial	小叶木犀榄	Least Concerned（LC）	Yes	9-10	12-8	Rare	0	0	1	0	0	1	0	0	0	0	0	0	0	1	0	1	0	0
Orchidaceae	Bulbophyllum ledungense T. Tang & F. T. Wang	Herb	Perennial	乐东石豆兰	Not included	No	6-10	10-12	Very rare	0	0	0	0	0	0	0	0	0	0	0	0	1	0	1	0	0	0
Orchidaceae	Bulbophyllum wuzhishanensis X. H. Jin	Herb	Perennial	五指山石豆兰	Not included	No	10	11	Very rare	0	0	1	0	0	0	0	0	0	0	0	0	0	0	0	0	0	0
Orchidaceae	Trichotosia dongfangensis X. H. Jin & L. P. Siu	Herb	Perennial	东方毛鞘兰	Data Deficient(DD)	Yes	10-11	11	Very rare	0	0	0	0	0	0	0	0	0	0	0	1	0	0	0	0	0	0
Orchidaceae	Bulbophyllum hainanense Z. H. Tsi	Herb	Perennial	海南石豆兰	Endangered (EN)	Yes	11	12	Very rare	0	0	0	0	0	1	0	0	0	0	0	0	0	0	0	1	0	0
Orchidaceae	Oxystophyllum changjiangense (S. J. Cheng & C. Z. Tang) M. A. Clem.	Herb	Perennial	拟石斛	Endangered (EN)	Yes	5-12	12	Common	0	1	0	0	0	0	0	0	0	0	0	1	1	0	1	1	1	1
Orchidaceae	Dendrobium sinense T. Tang & F. T. Wang	Herb	Perennial	华石斛	Endangered (EN)	Yes	8-12	12	Very rare	0	0	1	0	0	1	0	0	0	0	0	0	1	1	0	0	0	0
Orchidaceae	Gastrochilus acinacifolius Z. H. Tsi	Herb	Perennial	镰叶盆距兰	Vulnerable (VU)	Yes	9-12	12	Very rare	0	0	0	0	1	0	1	0	0	0	0	0	1	1	0	1	0	0
Orchidaceae	Liparis fissilabris T. Tang & F. T. Wang	Herb	Perennial	裂唇羊耳蒜	Endangered (EN)	Yes	10-11	1-2	Very rare	0	0	0	0	0	0	0	0	0	0	0	1	0	1	1	0	0	1
Orchidaceae	Liparis bautingensis T. Tang & F. T. Wang	Herb	Perennial	保亭羊耳蒜	Vulnerable (VU)	Yes	11-12	1-4	Very rare	0	0	0	0	0	0	0	0	0	0	0	0	0	0	0	1	0	0
Orchidaceae	Anoectochilus hainanensis H. Z. Tian	0	Perennial	海南开唇兰	Least Concerned（LC）	Yes	1	3	Very rare	0	0	0	0	0	0	0	0	0	0	0	0	1	0	0	0	0	0
Orchidaceae	Liparis balansae T. Tang & F. T. Wang 原名Liparis hainanensis	Herb	Perennial	圆唇羊耳蒜	Vulnerable (VU)	No	8-11	3-5	Very rare	0	0	1	0	0	1	0	0	0	0	0	0	0	0	0	1	0	0
Orchidaceae	Didymoplexiopsis khiriwongensis X. H. Jin & S. C. Chen 原名Didymoplexiella hainanensis	Herb	Perennial	拟锚柱兰	Endangered (EN)	No	3	4	Very rare	Not specific
Orchidaceae	Gastrodia longitubularis Q. W. Meng	Herb	Perennial	海南天麻	Data Deficient(DD)	No	4-6	5-7	Very rare	0	0	0	0	0	0	0	0	0	0	0	0	1	0	0	0	0	0
Orchidaceae	Anoectochilus baotingensis (K. Y. Lang) Ormerod	Herb	Perennial	保亭金线兰	Endangered (EN)	Yes	4	6	Very rare	Not specific
Orchidaceae	Bullbophyllum lepidum Z. H. Tsi 原名Bulbophyllum obtusiangulum	Herb	Perennial	南方卷瓣兰	Not included	No	4-5	6	Very rare	0	0	0	0	0	0	0	0	0	0	0	0	0	0	1	0	0	0
Orchidaceae	Apostasia ramifera S. C. Chen & K. Y. Lang	Herb	Perennial	多枝拟兰	Endangered (EN)	Yes	5-6	6-7	Very rare	0	0	0	0	0	0	0	0	0	0	0	0	1	0	0	0	0	0
Orchidaceae	Phaius hainanensis C. Z. Tang & S. J. Cheng	Herb	Perennial	海南鹤顶兰	Critically Endangered (CR)	Yes	5	7	Very rare	0	0	0	0	0	0	0	0	0	0	0	0	0	1	0	0	0	0
Orchidaceae	Ceratostylis hainanensis Z. H. Tsi	Herb	Perennial	牛角兰	Vulnerable (VU)	Yes	5-6	7	Very rare	0	0	0	0	0	0	0	0	0	0	0	1	1	0	1	0	0	1
Orchidaceae	Crepidium insulare (T. Tang & F. T. Wang) S. C. Chen & J. J. Wood	Herb	Perennial	琼岛沼兰	Near Threatened (NT)	Yes	6	7	Very rare	0	0	0	0	0	0	0	0	0	0	0	1	0	0	0	0	0	1
Orchidaceae	Crepidium hainanense (T. Tang & F. T. Wang) S. C. Chen & J. J. Wood	Herb	Perennial	海南沼兰	Least Concerned（LC）	Yes	7-8	9	Very rare	0	0	0	0	0	0	0	0	0	0	0	0	0	0	1	0	0	0
Orchidaceae	Sunipia hainanensis Z. H. Tsi	Herb	Perennial	海南大苞兰	Critically Endangered (CR)	Yes	3-4		Very rare	0	0	0	0	0	0	0	0	0	0	0	0	0	1	0	0	0	0
Pentaphylacaceae	Adinandra angustifolia (S. H. Chun ex H. G. Ye) B. M. Barthol. & T. L. Ming	Shrub	Perennial	狭叶杨桐	Data Deficient(DD)	Yes	4	7	Very rare	0	0	0	0	0	0	0	0	0	0	0	0	1	0	0	0	0	0
Pentaphylacaceae	Eurya ovatifolia Hung T. Chang	Shrub or Tree	Perennial	卵叶柃	Least Concerned（LC）	Yes	11-12	6-7	Very rare	0	0	1	0	0	0	1	0	0	0	0	0	0	0	0	1	0	0
Pentaphylacaceae	Eurya pentagyna Hung T. Chang	Shrub or Tree	Perennial	五柱柃	Endangered (EN)	Yes	10-11	6-8	Very rare	0	0	1	0	0	1	0	0	0	0	0	0	0	1	0	1	0	0
Pentaphylacaceae	Eurya hainanensis (Kobuski) Hung T. Chang	Shrub or Tree	Perennial	海南柃	Least Concerned（LC）	Yes	11-12	7-8	Common	0	1	1	0	0	1	0	0	0	0	0	1	1	1	1	1	0	1
Pentaphylacaceae	Adinandra howii Merr. & Chun	Tree	Perennial	保亭杨桐	Least Concerned（LC）	Yes	7-8	10-11	Very rare	0	0	0	0	0	0	1	0	0	0	0	0	0	0	1	1	0	0
Pentaphylacaceae	Adinandra epunctata Merr. & Chun	Tree	Perennial	无腺杨桐	Critically Endangered (CR)	Yes	1-3	4-6	Very rare	0	0	1	0	0	0	0	0	0	0	0	0	0	0	0	0	1	0
Pentaphylacaceae	Ternstroemia hainanensis Hung T. Chang	Tree	Perennial	海南厚皮香	Endangered (EN)	Yes	5-6	8-10	Common	0	0	0	0	0	0	0	0	0	0	0	0	1	1	1	1	0	0
Pinaceae	Keteleeria hainanensis Chun & Y. Tsiang	Tree	Perennial	海南油杉	Endangered (EN)	Yes	1-2	1-2	Very rare	0	0	0	0	0	0	0	0	0	0	0	0	0	0	0	0	0	1
Piperaceae	Piper senporeiense Yamamoto	Liana or Vine	Perennial	斜叶蒟	Data Deficient(DD)	Yes	4-7	10	Common	0	1	1	0	0	1	0	0	0	0	0	1	0	1	0	0	1	1
Piperaceae	Piper infossibaccatum A. Huang	Liana or Vine	Perennial	嵌果胡椒	Data Deficient(DD)	Yes	7-11	11	Rare	0	0	0	0	0	1	0	0	0	0	0	0	0	1	1	1	0	0
Piperaceae	Piper lingshuiense Y. C. Tseng	Liana or Vine	Perennial	陵水胡椒	Data Deficient(DD)	Yes	10-1	11-1	Very rare	0	0	0	0	0	1	0	0	0	0	0	0	0	0	1	1	0	0
Poaceae	Eragrostis rufinerva L. C. Chia	Herb	Perennial	红脉画眉草	Least Concerned（LC）	Yes	11-2	11-2	Very rare	0	0	0	0	0	0	1	0	0	0	0	1	0	0	0	0	0	0
Poaceae	Pogonatherum biaristatum S. L. Chen & G. Y. Sheng	Herb	Perennial	二芒金发草	Least Concerned（LC）	Yes	6-7	6-7	Very rare	Not specific
Poaceae	Imperata flavida S. M. Phillips & S. L. Chen	Herb	Perennial	黄穗茅	Least Concerned（LC）	Yes	7-10	7-10	Rare	0	0	1	0	0	0	1	0	0	0	0	1	0	0	0	0	1	1
Poaceae	Eragrostis hainanensis L. C. Chia	Herb	Perennial	海南画眉草	Least Concerned（LC）	Yes	9-10	9-10		0	0	0	0	0	0	0	0	0	0	0	1	0	0	0	0	0	0
Poaceae	Setiacis diffusa (L. C. Chia) S. L. Chen & Y. X. Jin	Herb	Perennial	刺毛头黍	Least Concerned（LC）	Yes	9-10	9-10	Very rare	0	0	0	0	0	0	0	0	0	0	0	0	0	1	0	0	0	0
Poaceae	Eulalia micranthera Y. L. Keng & S. L. Chen	Herb	Perennial	微药金茅	Least Concerned（LC）	Yes	9-12	9-12	Very rare	Not specific
Poaceae	Bambusa brunneo-aciculia G. A. Fu	Herb	Perennial	褐毛青皮竹	Not included	No	10-12		Very rare	0	0	0	0	0	0	0	1	0	0	0	0	1	0	0	0	0	0
Poaceae	Lingnania longianthera G. A. Fu	Herb	Perennial	长药甲竹	Not included	No	6-7		Very rare	0	0	0	0	0	0	0	1	0	0	0	0	0	0	0	0	0	0
Poaceae	Ampelocalamus actinotrichus (Merr. & Chun) S. L. Chen	Shrub	Perennial	射毛悬竹	Vulnerable (VU)	Yes	2-7	7-8	Very rare	0	0	0	0	0	0	0	0	0	0	0	0	1	0	0	0	0	0
Poaceae	Oligostachyum nuspiculum (McClure) Z. P. Wang & G. H. Ye	Shrub	Perennial	林仔竹	Least Concerned（LC）	Yes	4-5		Very rare	0	0	0	0	0	0	0	0	0	1	0	0	0	1	0	0	1	0
Poaceae	Oligostachyum gracilipes (McClure) G. H. Ye & Z. P. Wang	Shrub	Perennial	细柄少穗竹	Not included	No	5		Very rare	0	1	0	0	0	0	0	0	0	0	0	0	0	0	1	0	0	0
Poaceae	Oligostachyum scopulum (McClure) Z. P. Wang & G. H. Ye	Shrub	Perennial	毛稃少穗竹	Least Concerned（LC）	Yes	5		Very rare	Not specific
Poaceae	Schizostachyum diaoluoshanense N. H. Xia	Shrub	Perennial	吊罗山思簩竹	Not included	No	6-8			Unknown
Poaceae	Bambusa boniopsis McClure	Shrub	Perennial	妈竹	Data Deficient(DD)	Yes	9-11		Very rare Very Rare	0	1	0	0	1	0	0	0	0	0	0	0	0	0	1	1	0	0
Poaceae	Bambusa bicicatricata (W. T. Lin) L. C. Chia & H. L. Fung	木本	Perennial	孟竹	Not included	No	10-12			Unknown
Poaceae	Bonia levigata (L. C. Chia) H. L. Fung & Y. L. Yang) N. H. Xia	Tree	Perennial	响子竹	Vulnerable (VU)	Yes	9-10	11	Very rare	0	1	0	0	0	1	0	0	0	0	0	0	0	0	0	1	0	0
Poaceae	Bambusa duriuscula W. T. Lin	Tree	Perennial	蓬莱黄竹	Data Deficient(DD)	Yes	10-11		Very rare	0	0	1	1	0	0	0	1	0	0	0	0	0	1	0	0	0	0
Poaceae	Bambusa piscatorum McClure	Tree	Perennial	石竹仔	Data Deficient(DD)	Yes	10-11		Very rare	0	1	1	1	1	0	0	0	0	0	0	0	1	0	0	0	0	0
Poaceae	Bambusa hainanensis (L. C. Chia & H. L. Fung) T. P. Yi 原名Lingnania hainanensis	Tree	Perennial	籐箪竹	Data Deficient(DD)	Yes	10-12		Very rare	0	1	0	0	0	0	0	0	0	0	0	0	0	0	1	0	0	0
Poaceae	Bambusa mutabilis McClure	Tree	Perennial	黄竹仔	Data Deficient(DD)	Yes	10-12		Very rare	0	1	0	0	0	0	0	0	0	0	0	0	1	0	0	0	0	0
Poaceae	Fargesia hainanensis T. P. Yi	Tree	Perennial	海南箭竹	Data Deficient(DD)	Yes	7-8		Very rare	0	0	1	0	0	0	0	0	0	0	0	0	0	0	0	0	0	0
Poaceae	Bambusa malingensis McClure	Tree	Perennial	马岭竹	Not included	No	9-10		Very rare	0	1	0	0	0	0	0	0	0	0	0	0	0	0	0	0	0	0
Poaceae	Bambusa glabrovagina G. A. Fu 原名Bambusa glabro-vagina	Tree	Perennial	光鞘石竹	Least Concerned（LC）	Yes	9-11		Very rare	0	0	0	0	0	0	0	1	1	0	0	0	0	0	0	0	0	0
Poaceae	Bambusa insularis L. C. Chia & H. L. Fung	Tree	Perennial	黎庵高竹	Data Deficient(DD)	Yes	9-11		Very rare	0	0	0	0	0	0	0	1	0	0	1	0	0	0	0	0	0	0
Poaceae	Bambusa diaoluoshanensis L. C. Chia & H. L. Fung	Tree	Perennial	吊罗坭竹	Data Deficient(DD)	Yes	9-12		Very rare	0	0	0	0	0	0	0	0	0	0	0	0	0	0	0	1	0	0
Poaceae	Eragrostis alta Keng	Herb	Annual	高画眉草	Least Concerned（LC）	No	3-6	3-6	Very rare	0	0	0	0	0	0	0	0	0	0	0	0	0	1	0	0	0	1
Polygalaceae	Polygala wuzhishanensis S. K. Chen & J. Parn.	Shrub	Perennial	海岛远志	Endangered (EN)	Yes	10	11	Very rare	0	0	1	0	0	0	0	0	0	0	0	0	0	0	0	0	0	0
Polygalaceae	Polygala bawanglingensis F. W. Xing & Z. X. Li	Shrub	Perennial	坝王远志	Vulnerable (VU)	Yes	5-6	5-6	Rare	0	0	0	0	0	0	0	0	0	0	0	0	0	0	0	0	0	1
Polygalaceae	Polygala hainanensis Chun & F. C. How	Shrub	Perennial	海南远志	Least Concerned（LC）	Yes	4-11	8-10	Very rare	0	0	0	0	0	1	1	0	0	0	0	0	0	1	0	1	0	0
Proteaceae	Heliciopsis lobata (Merr.) Sleumer	Tree	Perennial	调羹树	Least Concerned（LC）	Yes	5-7	11-12	Very rare	0	0	1	0	0	1	0	0	0	0	0	0	1	1	1	1	1	0
Ranunculaceae	Clematis hainanensis W. T. Wang	Liana or Vine	Perennial	海南铁线莲	Data Deficient(DD)	Yes	2	4-6		0	0	0	0	0	0	0	0	0	0	0	0	0	0	0	0	1	0
Rhamnaceae	Rhamnus hainanensis Merr. & Chun	Shrub	Perennial	海南鼠李	Near Threatened (NT)	Yes	9-11	11-1	Common	0	0	1	0	0	0	1	0	0	0	0	0	1	1	1	0	1	0
Rosaceae	Rubus howii Merr. & Chun	Shrub	Perennial	裂叶悬钩子	Least Concerned（LC）	Yes	4-7	4-7	Very rare	0	0	0	0	0	1	0	0	0	0	0	0	0	1	0	1	0	0
Rosaceae	Rhaphiolepis wuzhishanensis W. B. Liao	Shrub	Perennial	五指山石斑	Not included	No	1,6,8	8	Very rare	0	0	1	0	0	0	0	0	0	0	0	0	0	0	0	0	0	0
Rosaceae	Prunus hainanensis (G. A. Fu & Y. S. Lin) H. Yu	Tree	Perennial	海南樱桃	Not included	No	3-4	5-6
Rubiaceae	Hedyotis baotingensis W. C. Ko	Herb	Perennial	保亭耳草	Least Concerned（LC）	Yes	7	10	Very rare	0	0	0	0	0	0	0	0	0	0	0	0	0	0	1	0	0	0
Rubiaceae	Hedyotis cryptantha Dunn	Herb	Perennial	闭花耳草	Least Concerned（LC）	Yes	9-11	10-1	Common	0	1	0	0	1	1	0	0	0	0	1	1	0	1	0	1	1	1
Rubiaceae	Ophiorrhiza hainanensis Y. C. Tseng	Herb	Perennial	海南蛇根草	Not included	No	12	12	Rare	0	0	1	0	0	0	0	0	0	0	0	1	0	0	1	1	1	1
Rubiaceae	Hedyotis paridifolia Dunn	Herb	Perennial	延龄耳草	Least Concerned（LC）	Yes	5-11	4-5	Common	0	1	1	0	0	1	0	0	0	0	0	0	1	0	1	1	1	0
Rubiaceae	Argostemma hainanicum H. S. Lo	Herb	Perennial	海南雪花	Near Threatened (NT)	Yes	4	5	Very rare	0	0	0	0	0	0	0	0	0	0	0	0	1	0	0	0	0	0
Rubiaceae	Ophiorrhiza pumilaY. C. Tseng 原名Ophiorrhiza humilis	Herb	Perennial	短小蛇根草	Least Concerned（LC）	No	4-9	6-10	Common	0	0	1	0	1	1	0	1	1	1	1	0	0	0	0	1	0	0
Rubiaceae	Argostemma discolor Merr.	Herb	Perennial	异色雪花	Least Concerned（LC）	Yes	3-5	9-10	Very rare	0	1	1	0	0	0	0	0	0	0	0	0	0	0	1	0	0	0
Rubiaceae	Hedyotis yazhouensis F. W. Xing & R. J. Wang	Herb or Shrub	Perennial	崖州耳草	Least Concerned（LC）	Yes	10	10	Very rare	0	1	0	0	0	0	0	0	0	0	0	0	0	0	0	0	0	0
Rubiaceae	Hedyotis communis W. C. Ko	Herb or Shrub	Perennial	大众耳草	Least Concerned（LC）	Yes	1-12	5,6,10	Common	0	0	0	0	0	0	0	0	0	0	0	1	1	0	1	1	0	1
Rubiaceae	Hedyotis minutopuberula Merr. & F. P. Metcalf	Herb or Shrub	Perennial	粉毛耳草	Not included	No	4-6	5-7	Rare	0	1	0	0	0	1	0	0	0	0	0	0	0	0	0	1	0	0
Rubiaceae	Hedyotis terminaliflora Merr. & Chun	Herb or Shrub	Perennial	顶花耳草	Least Concerned（LC）	Yes	2-3	8-11	Rare	0	0	1	0	0	0	0	0	0	0	0	0	1	0	0	1	0	1
Rubiaceae	Saprosma hainanensis Merr.	Shrub	Perennial	海南染木树	Least Concerned（LC）	Yes	6	10-11	Common	0	1	0	0	0	1	0	0	0	0	1	1	0	0	1	0	0	1
Rubiaceae	Hedyotis wuzhishanensis R. J. Wang	Shrub	Perennial	五指山耳草	Least Concerned（LC）	Yes	10-12	10-12	Very rare	0	0	1	0	0	0	0	0	0	0	0	0	0	1	0	0	0	0
Rubiaceae	Damnacanthus hainanensis (H. S. Lo) Y. Z. Ruan	Shrub	Perennial	海南虎刺	Near Threatened (NT)	Yes	5	11	Rare	0	0	1	0	0	0	0	0	0	0	0	0	0	0	0	0	0	0
Rubiaceae	Hedyotis cathayana W. C. Ko	Shrub	Perennial	中华耳草	Least Concerned（LC）	Yes	1-12	1-12	Common	0	1	1	0	0	1	1	0	0	0	0	0	1	1	1	1	0	1
Rubiaceae	Mussaenda antiloga Chun & W. C. Ko	Shrub	Perennial	壮丽玉叶金花	Least Concerned（LC）	Yes	5-12	1-2	Rare	0	0	0	0	0	1	0	0	0	0	0	0	1	1	1	1	0	0
Rubiaceae	Ceriscoides howii H. S. Lo	Shrub	Perennial	木瓜榄	Vulnerable (VU)	Yes	10	4		0	0	0	0	0	1	0	0	0	0	0	0	0	0	1	0	0	0
Rubiaceae	Wendlandia merrilliana Cowan	Shrub	Perennial	海南水锦树	Least Concerned（LC）	Yes	4-1	4-1	Rare	0	0	1	0	0	0	0	0	0	0	0	0	1	1	0	0	0	0
Rubiaceae	Morinda hainanensis Merr. & F. C. How	Shrub	Perennial	海南巴戟	Least Concerned（LC）	Yes	5	5	Rare	0	0	0	0	0	1	0	0	0	0	0	0	0	0	1	0	1	1
Rubiaceae	Hedyotis cheniana R. J. Wang	Shrub	Perennial	焕镛耳草	Least Concerned（LC）	Yes	1-2	6-11	Very rare	0	0	1	0	0	0	0	0	0	0	0	1	0	0	1	0	0	0
Rubiaceae	Morinda brevipes S. Y. Hu	Shrub	Perennial	短柄鸡眼藤	Least Concerned（LC）	Yes	4-5	6-12	Common	0	1	1	0	1	1	0	0	0	0	0	1	1	1	0	0	1	1
Rubiaceae	Psychotria hainanensis H. L. Li	Shrub	Perennial	海南九节	Least Concerned（LC）	Yes	4-5	6-2	Rare	0	0	1	0	0	1	1	0	0	0	0	0	0	1	0	1	1	1
Rubiaceae	Tarenna laui Merr.	Shrub	Perennial	崖州乌口树	Least Concerned（LC）	Yes	5-7	7-2		0	1	0	0	0	0	0	0	0	0	0	0	0	0	0	0	0	0
Rubiaceae	Mussaenda hainanensis Merr.	Shrub	Perennial	海南玉叶金花	Least Concerned（LC）	Yes	3-6	7-8	Common	0	1	1	0	0	1	1	0	1	0	1	1	0	0	1	0	1	1
Rubiaceae	Mussaenda lotungensis Chun & W. C. Ko	Shrub	Perennial	乐东玉叶金花	Critically Endangered (CR)	Yes	4-6	7-8	Rare	0	0	1	0	0	0	0	0	0	0	0	0	1	0	0	0	0	0
Rubiaceae	Hedyotis hainanensis (Chun) W. C. Ko	Shrub	Perennial	海南耳草	Least Concerned（LC）	Yes	5-6	7-8	Common	0	1	1	0	0	1	0	0	0	0	0	0	1	0	1	1	1	1
Rubiaceae	Mussaenda membranifolia Merr.	Shrub	Perennial	膜叶玉叶金花	Near Threatened (NT)	Yes	4-6	8-10	Rare	0	0	1	0	0	0	0	0	0	0	0	1	1	0	0	0	0	0
Rubiaceae	Lasianthus verrucosus H. S. Lo	Shrub	Perennial	瘤果粗叶木	Not included	No	5-11	8-12	Rare	0	0	1	0	0	0	0	0	0	0	0	1	0	0	1	0	0	1
Rubiaceae	Mycetia hainanensis H. S. Lo	Shrub	Perennial	海南腺萼木	Least Concerned（LC）	Yes	4	9	Rare	0	0	0	0	0	0	0	0	0	0	0	0	1	0	0	0	0	0
Rubiaceae	Benkara rectispina (Merr.) Ridsdale	Shrub	Perennial	直刺簕茜	Not included	No	4-7	9-1	Rare	0	1	0	0	0	0	0	0	0	0	0	1	1	0	0	0	0	0
Rubiaceae	Saprosma merrillii H. S. Lo	Shrub	Perennial	琼岛染木树	Near Threatened (NT)	Yes	4	9-10	Common	0	1	0	0	1	1	0	0	1	0	0	0	1	0	1	1	1	1
Rubiaceae	Lasianthus calycinus Dunn	Shrub	Perennial	黄果粗叶木	Critically Endangered (CR)	Yes	4-12	9-10	Common	0	0	1	0	0	0	0	0	1	0	1	1	0	1	0	1	1	1
Rubiaceae	Canthium hainanense Merr. 原名Meyna hainanensis	Shrub or Tree	Perennial	琼梅	Vulnerable (VU)	Yes	5	6	Very rare	0	1	1	0	0	0	0	0	0	0	0	0	1	0	0	0	0	0
Rutaceae	Melicope patulinervia (Merr. & Chun) C. C. Huang	Shrub	Perennial	蜜茱萸	Endangered (EN)	Yes	3-4	9-10	Very rare	0	0	1	0	0	0	0	0	0	0	0	0	0	0	0	1	0	0
Rutaceae	Melicope chunii (Merr.) T. G. Hartley	Shrub or Tree	Perennial	海南蜜茱萸	Not included	No	3-4	9-10	Very rare	Not specific
Rutaceae	Clausena hainanensis C. C. Huang & F. W. Xing	Tree	Perennial	海南黄皮	Near Threatened (NT)	Yes	6	7-8	Very rare	0	0	0	0	0	0	0	0	0	0	0	1	0	0	1	0	0	1
Salicaceae	Homalium stenophyllum Merr. & Chun	Tree	Perennial	狭叶天料木	Endangered (EN)	Yes	5-12	12-1	Common	0	1	1	0	0	1	0	0	0	0	0	1	0	1	0	1	0	0
Salicaceae	Populus qiongdaoensis T. Hong & P. Luo	Tree	Perennial	琼岛杨	Least Concerned（LC）	Yes	1	2	Rare	0	0	0	0	0	0	0	0	0	0	0	0	0	0	0	0	1	1
Salicaceae	Salix hainanica A. K. Skvortsov	Tree	Perennial	海南柳	Not included	No	4-5	6	Rare	Not specific
Santalaceae	Viscum hainanense R. L. Han & D. X. Zhang	Shrub	Perennial	海南槲寄生	Not included	No	4-5	9-11		Unknown
Sapindaceae	Allophylus trichophyllus Merr. & Chun	Shrub	Perennial	毛叶异木患	Not included	No	7	10	Rare	0	1	0	0	0	0	0	0	0	0	0	0	0	0	1	0	0	0
Sapindaceae	Mischocarpus hainanensis H. S. Lo	Shrub	Perennial	海南柄果木	Vulnerable (VU)	Yes	3	4-5	Very rare	0	1	0	0	0	1	0	0	0	0	0	0	1	0	0	1	0	0
Sapindaceae	Allophylus repandifolius Merr. & Chun	Shrub	Perennial	单叶异木患	Not included	No	6-8	9-11	Very rare	0	0	0	0	0	1	0	0	0	0	0	0	0	0	0	0	0	0
Sapindaceae	Lepisanthes unilocularis Leenh.	Shrub	Perennial	爪耳木	Extinct (EX)	Yes			Extremely rare	0	0	0	0	0	0	0	0	0	0	0	0	1	0	0	0	0	0
Sapindaceae	Lepisanthes oligophylla (Merr. & Chun) N. H. Xia & Gadek	Shrub or Tree	Perennial	赛木患	Least Concerned（LC）	Yes	3-5	6-8	Very rare	0	1	0	0	0	1	0	0	0	0	0	0	1	1	1	0	1	1
Sapindaceae	Lepisanthes hainanensis H. S. Lo	Tree	Perennial	鳞花木	Near Threatened (NT)	Yes	5	6-7	Very rare	0	1	0	0	0	0	0	1	0	0	0	0	0	0	1	1	0	0
Sapindaceae	Paranephelium hainanense H. S. Lo	Tree	Perennial	海南假韶子	Critically Endangered (CR)	Yes	4-5	7-9	Very rare	0	1	0	0	0	0	0	0	0	0	0	0	0	0	1	0	0	1
Sapindaceae	Nephelium topengii (Merr.) H. S. Lo	Tree	Perennial	海南韶子	Least Concerned（LC）	Yes	6-7	9-10	Common	0	0	1	0	0	1	0	0	1	0	1	0	1	1	1	1	1	1
Sapotaceae	Xantolis longispinosa (Merr.) H. S. Lo	Shrub or Tree	Perennial	琼刺榄	Least Concerned（LC）	Yes	10-2	6-10	Common	0	1	0	1	0	1	0	0	0	0	0	1	0	0	0	1	0	1
Sapotaceae	Madhuca hainanensis Chun & F. C. How	Tree	Perennial	海南紫荆木	Not included	No	6-9	9-12	Very rare	0	1	0	0	0	0	0	0	0	0	0	1	1	0	1	1	0	1
Scrophulariaceae	Lindernia cyrtotricha P. C. Tsoong & T. C. Ku	Herb	Perennial	曲毛母草	Least Concerned（LC）	Yes	1-12	1-12	Rare	0	0	0	0	0	0	0	0	0	0	0	0	0	1	0	0	0	0
Stemonaceae	Stemona parviflora C. H. Wright	Liana or Vine	Perennial	细花百部	Endangered (EN)	Yes	4		Common	0	1	0	0	0	1	0	0	0	0	0	1	0	0	1	1	1	1
Symplocaceae	Symplocos euryoides Hand.-Mazz.	Shrub	Perennial	柃叶山矾	Vulnerable (VU)	Yes	7-8	9-12	Rare	0	0	0	0	0	0	0	0	0	0	0	0	0	0	0	1	0	0
Symplocaceae	Symplocos ovatilobata Noot.	Tree	Perennial	单花山矾	Endangered (EN)	Yes	10-11	1-2	Very rare	0	0	0	0	0	0	0	0	0	0	0	0	0	1	1	0	1	0
Symplocaceae	Symplocos crassilimba Merr.	Tree	Perennial	厚叶山矾	Least Concerned（LC）	Yes	10-12	6-7	Common	0	1	0	0	0	1	0	0	0	0	0	0	1	0	1	1	1	1
Theaceae	Camellia xanthochroma K. M. Feng & L. S. Xie	Shrub	Perennial	黄花短蕊茶	Vulnerable (VU)	Yes	7-8	10-12	Very rare	0	1	0	0	0	0	0	0	0	0	0	0	0	0	0	0	0	0
Theaceae	Camellia parviflora Sealy	Shrub	Perennial	细花短蕊茶	Endangered (EN)	Yes	4-3	11	Very rare	0	1	0	0	0	0	0	0	0	0	0	1	0	0	1	1	0	0
Theaceae	Camellia amplexifolia Merr. & Chun	Shrub or Tree	Perennial	抱茎短蕊茶	Endangered (EN)	Yes	5-6	10	Rare	0	0	0	0	0	1	0	0	0	0	0	0	0	1	0	0	0	0
Theaceae	Polyspora hainanensis (Hung T. Chang) B. M. Barthol. & T. L. Ming	Tree	Perennial	海南大头茶	Near Threatened (NT)	Yes	9-3	10	Common	0	1	0	0	0	1	0	0	0	0	0	0	1	0	0	1	0	0
Theaceae	Camellia paucipunctata (Merr. & Chun) Chun	Tree	Perennial	腺叶离蕊茶	Data Deficient(DD)	Yes	12-1	8-9	Very rare	0	1	0	1	0	0	0	0	0	0	0	1	0	0	0	0	0	0
Thymelaeaceae	Daphne axillaris (Merr. & Chun) Chun & C. F. Wei	Shrub	Perennial	腋花瑞香	Vulnerable (VU)	Yes	5-6	8-10	Very rare	0	0	0	0	0	1	0	0	0	0	0	0	1	1	0	1	0	0
Thymelaeaceae	Wikstroemia hainanensis Merr.	Shrub	Perennial	海南荛花	Least Concerned（LC）	Yes	5-9	9	Common	0	0	0	0	0	1	0	0	0	0	0	1	1	0	0	0	1	1
Thymelaeaceae	Wikstroemia liangii Merr. & Chun	Shrub	Perennial	大叶荛花	Vulnerable (VU)	Yes	6-9	9	Very rare	0	0	0	0	0	0	1	0	0	0	0	0	0	0	1	0	0	0
Thymelaeaceae	Wikstroemia chui Merr. 原名Wikstroemia chuii	Shrub	Perennial	窄叶荛花	Least Concerned（LC）	Yes	8	9	Very rare	0	0	1	0	0	0	0	0	0	0	0	0	0	0	1	1	0	0
Urticaceae	Pilea subedentata C. J. Chen	Herb	Perennial	小齿冷水花	Least Concerned（LC）	Yes	10	11-12	Rare	0	0	1	0	0	1	0	0	0	0	0	1	0	1	0	0	0	1
Urticaceae	Boehmeria lohuiensis S. S. Chien	Shrub	Perennial	琼海苎麻	Near Threatened (NT)	Yes	9	9	Very rare	0	0	0	0	1	0	0	0	0	0	0	0	1	0	0	0	1	0
Vitaceae	Leea longifolia Merr. 原名Leea longifoliola	Shrub	Perennial	窄叶火筒树	Least Concerned（LC）	Yes	1-12	1-12	Rare	0	1	0	0	0	0	0	0	0	0	0	1	1	0	0	0	0	1
Vitaceae	Cayratia lanceolata (C. L. Li) J. Wen & Z. D. Chen	Liana or Vine	Perennial	狭叶乌蔹莓	Least Concerned（LC）	Yes	4-5	7-9	Very rare	0	1	0	0	0	0	0	0	0	0	0	1	0	0	1	0	0	0
Vitaceae	Tetrastigma pseudocruciatum C. L. Li	Liana or Vine	Perennial	过山崖爬藤	Least Concerned（LC）	Yes	4-7	9-11	Very rare	0	0	0	0	0	1	0	0	0	0	0	0	0	0	0	0	0	1
Zingiberaceae	Alpinia hibinoi Masam.	Herb	Perennial	日比野山姜	Not included	No	5-7	5-8		Unknown
Zingiberaceae	Amomum chinense Chun	Herb	Perennial	海南假砂仁	Vulnerable (VU)	Yes	4-5	6-8	Very rare	0	1	1	0	0	1	0	0	0	0	1	0	0	0	0	1	0	0
Zingiberaceae	Alpinia coriacea T. L. Wu & S. J. Chen	Herb	Perennial	革叶山姜	Vulnerable (VU)	Yes	6-8	6-8	Very rare	0	1	0	0	0	1	0	0	0	0	0	0	0	0	0	1	0	1

## Sheet: Table
Administrative Unit	Ntaxa	Latitude	PD	mpd.obs	mpd.rand.mean	NRI	mpd.obs.p	mntd.obs	mntd.rand.mean	NTI	mntd.obs.p	E	N
Baisha	79	19.1036	6865	306.5	299.072	-0.7	0.763	139.593	126.1	-1.8	0.966	108.653	19.1036
Baoting	112	19.6109	8697	290.4	298.94	1.023	0.158	121.901	117.91	-0.7	0.737	110.759	19.6109
Changjiang	111	19.2606	8716	284.2	299.635	1.804	0.037	125.82	118.08	-1.4	0.916	109.02	19.2606
Chengmai	17	19.7383	1947	289	299.53	0.412	0.327	162.89	176.03	0.6	0.267	110.001	19.7383
Danzhou	23	19.5145	2593	290	298.926	0.413	0.34	174.546	162.84	-0.7	0.766	109.567	19.5145
Ding'an	26	19.6898	2657	298.9	299.527	0.03	0.521	144.453	158.27	0.81	0.207	110.351	19.6898
Dongfang	91	19.1036	7696	294.8	299.303	0.485	0.33	136.116	122.77	-1.9	0.971	108.653	19.1036
Haikou	4	20.0314	1006	515.5	301.671	-3.515	0.986	383.518	241.9	-2.7	0.989	110.329	20.0314
Ledong	128	19.1036	8880	284.3	299.138	1.993	0.022	110.095	114.24	0.79	0.214	108.653	19.1036
Lin'gao	7	19.9165	1147	325.4	297.357	-0.649	0.817	228.019	214.05	-0.4	0.651	109.677	19.9165
Lingshui	117	19.0362	8773	292.6	299.129	0.802	0.225	116.804	116.82	0	0.487	109.845	19.0362
Qionghai	25	19.2424	2478	257.2	299.318	2.068	0.013	145.234	158.72	0.77	0.223	110.458	19.2424
Qiongzhong	97	19.0362	7599	292.7	298.771	0.69	0.251	119.052	121.19	0.32	0.385	109.845	19.0362
Sanya	107	18.2476	8084	295.9	299.003	0.364	0.385	115.956	118.72	0.45	0.323	109.512	18.2476
Tunchang	11	19.3636	1234	295.5	298.797	0.099	0.486	124.609	193.56	2.35	0.007	110.107	19.3636
Wanning	126	18.7945	9265	298.3	299.126	0.112	0.479	112.203	115.09	0.54	0.314	110.382	18.7945
Wenchang	16	18.7802	1633	284.2	299.31	0.568	0.27	135.626	176.98	1.82	0.03	109.524	18.7802
Wuzhishan	99	19.1036	7694	297	299.482	0.262	0.401	123.061	120.73	-0.4	0.625	108.653	19.1036
Please do not use this R lingo here. Come up with a normal abbreviation for this and define it like you have NTI and NRI.
		SUMMARY OUTPUT
		Regression Statistics
		Multiple R	0.588258
		R Square	0.346048
		Adjusted R Square	0.305176
		Standard Error	39.9703
		Observations	18
		ANOVA
			df	SS	MS	F	Significance F
		Regression	1	13526.5	13526.5	8.46662	0.0102319
		Residual	16	25562	1597.62
		Total	17	39088.4
			Coefficients	Standard Error	t Stat	P-value	Lower 95%	Upper 95%	Lower 95.0%	Upper 95.0%
		Intercept	1297.96	423.344	3.06598	0.00738774	400.513	2195.41	400.513	2195.41
		Latitude	-63.9422	21.9752	-2.90975	0.0102319	-110.527	-17.3569	-110.527	-17.3569
		RESIDUAL OUTPUT
		Observation	Predicted Ntaxa	Residuals
		Baisha	76.4324	2.5676
		Baoting	43.9978	68.0022
		Changjiang	66.3972	44.6028
		Chengmai	35.8534	-18.8534
		Danzhou	50.1621	-27.1621
		Ding'an	38.9533	-12.9533
		Dongfang	76.4324	14.5676
		Haikou	17.1087	-13.1087
		Ledong	76.4324	51.5676
		Lin'gao	24.4538	-17.4538
		Lingshui	80.748	36.252
		Qionghai	67.5578	-42.5578
		Qiongzhong	80.748	16.252
		Sanya	131.169	-24.1693
		Tunchang	59.809	-48.809
		Wanning	96.1989	29.8011
		Wenchang	97.1133	-81.1133
		Wuzhishan	76.4324	22.5676
