# Supplementary material for: Anthropogenic factors are stronger drivers of patterns of endemic plant diversity on Hainan Island of China than natural environmental factors
Source: PLoS One. 2021 Sep 29;16(9):e0257575. doi: 10.1371/journal.pone.0257575 (PMC8480898; doi:10.1371/journal.pone.0257575)
Supplement: S3 Appendix — (R) [file pone.0257575.s003.R]

#Load needed libraries
library(GmAMisc)
library(ggplot2)
#library(dplyr)
library(forcats)
library(scales)

#Input the data, a tab file with samples (administrative units), richness, and location (north/south)
dat = read.table("SpRich.txt",header=T)
data = dat[,2] #the richness data for Jenks breaks

trace("plotJenks",edit=TRUE)
#change:
#results <- list(info = info, classif = Jclassif, breaks.max.GoF = max.GoF.brks, class.data = df)
#to
#results <- list(info = info, classif = Jclassif, breaks.max.GoF = max.GoF.brks, class.data = df, user.breaks.GoF = round(test[[2]],4))

#Get goodness of fit for all breaks 2 to number of samples
numSamp = nrow(dat)
mat = matrix(ncol=1, nrow=numSamp)
for(i in 2:numSamp) {
testJenks = plotJenks(data, n=i)
GoF = testJenks$user.breaks.GoF
mat[i,1] = GoF
}

#Plot the goodness of fit values for all breaks, adjusting the range of the y axis if needed (ylim)
df.gof = data.frame(mat)
plot(df.gof[,1], ylim=c(0.90, 1.0), xlab="Number of Breaks", ylab="Goodness of Fit")
axis(1, at = seq(2, numSamp, by = 1))

#Based on the result of plotting GoF, determine Jenks breaks and get bins for each sample, 3 in our case
Jenks = plotJenks(data, n=3, brks.cex=0.70, top.margin=10, dist=5)
df.Jenks = Jenks$class.data
Jenks.sort = df.Jenks[order(df.Jenks$sorted.values),]
x = dat[order(dat$ntaxa),] 
dat.Jenksbins = cbind(x, Jenks.sort[,2])
colnames(dat.Jenksbins)[4] = "JenksBin"


#Do some data wrangling and make a nice plot with samples color coded by bin, will have to add more "labels" and "values" for more breaks than three, or remove one for two
#Also using shapes to show Northern and Southern Admin Units
dat.Jenksbins$JenksBin = as.factor(dat.Jenksbins$JenksBin)
dat.Jenksbins$AdministrativeUnit = with(dat.Jenksbins, reorder(AdministrativeUnit, ntaxa))

ggplot(dat.Jenksbins, aes(x=AdministrativeUnit, y=ntaxa, label=ntaxa)) + 
  geom_point(stat='identity', aes(col=JenksBin, shape=Loc), size=9)  +
  theme(axis.text.x = element_text(angle = 90, hjust=1, vjust=0.4), legend.title = element_text(size = 10)) +
  xlab("Administrative Units") + ylab("Number of Endemic Species") +
  scale_color_manual(name="[Based on Jenks breaks (n=3; GoF=0.972)]", 
                     labels = c("Low Endemic Richness", "Moderate Endemic Richness", "High Endemic Richness"), 
                     values = c("#ff8c00", "#52b2bf", "#9ccc65")) + 
  scale_shape_manual(name="Location in Hainan", labels = c("Northeast", "Southwest"), values=c(15,17)) +
  guides(colour = guide_legend(title.position = "bottom")) +
  geom_text(color="black", size=4)
  
